# Supplementary material for: A New Single Nucleotide Polymorphism Database for North American Atlantic Salmon Generated Through Whole Genome Resequencing
Source: Front Genet. 2020 Feb 21;11:85. doi: 10.3389/fgene.2020.00085 (PMC7046687; doi:10.3389/fgene.2020.00085)
Supplement: Supplementary file 3 [file Table_1.xlsx]

## Sheet: Candidate_SNP
Supplementary File S1. Information on 5,822 candidate SNPs with Fst = 1 between European and North American (NA) Atlantic salmon from at least one of the three SNP discovery pipelines used in this study, including the genotype of each sub-species group and the Fst value for each pipeline.
Chr	Pos	European	N American	Fst_Freebayes	Fst_Gatk	Fst_Mpileup
NC_001960.1	20	C	T	1	NA	1
NC_001960.1	303	A	G	NA	NA	1
NC_001960.1	390	C	T	1	1	1
NC_001960.1	449	C	T	1	1	1
NC_001960.1	473	T	G	1	1	1
NC_001960.1	504	T	C	1	1	1
NC_001960.1	530	C	T	1	1	1
NC_001960.1	711	T	C	1	NA	1
NC_001960.1	943	A	C	1	0.982386	1
NC_001960.1	976	G	A	1	1	1
NC_001960.1	1429	G	A	1	1	1
NC_001960.1	1438	T	C	1	1	1
NC_001960.1	1536	G	A	1	1	1
NC_001960.1	2846	G	A	1	1	1
NC_001960.1	3437	C	G	1	1	1
NC_001960.1	3704	T	C	1	1	1
NC_001960.1	3734	A	C	1	1	1
NC_001960.1	3971	G	A	1	1	1
NC_001960.1	4079	C	T	1	1	1
NC_001960.1	4082	T	C	1	1	1
NC_001960.1	4424	C	T	1	1	1
NC_001960.1	4565	G	A	1	1	1
NC_001960.1	4568	C	T	1	1	1
NC_001960.1	4751	G	A	1	1	1
NC_001960.1	4821	A	G	1	1	1
NC_001960.1	5416	A	G	1	1	1
NC_001960.1	5494	A	G	1	1	1
NC_001960.1	5759	G	A	1	1	1
NC_001960.1	5768	G	A	NA	NA	1
NC_001960.1	5812	C	A	1	1	1
NC_001960.1	6064	G	A	1	1	1
NC_001960.1	6352	G	A	1	1	1
NC_001960.1	6952	T	G	1	1	1
NC_001960.1	6970	T	C	1	1	1
NC_001960.1	7060	G	A	1	1	1
NC_001960.1	7153	A	G	1	1	1
NC_001960.1	7210	T	C	1	1	1
NC_001960.1	7285	C	T	1	1	1
NC_001960.1	7483	G	A	1	1	1
NC_001960.1	7555	T	C	1	1	1
NC_001960.1	7570	C	T	1	1	1
NC_001960.1	7996	A	G	1	1	1
NC_001960.1	8379	G	A	1	1	1
NC_001960.1	8402	T	C	1	1	1
NC_001960.1	8492	T	C	1	1	1
NC_001960.1	8633	T	C	1	1	1
NC_001960.1	9356	T	C	1	1	1
NC_001960.1	9551	G	A	1	1	1
NC_001960.1	9668	C	T	1	1	1
NC_001960.1	9779	T	C	1	1	1
NC_001960.1	9871	T	C	1	1	1
NC_001960.1	9991	C	T	1	1	1
NC_001960.1	10117	T	C	1	1	1
NC_001960.1	10393	A	C	1	1	1
NC_001960.1	10420	G	A	1	1	1
NC_001960.1	10635	G	A	1	1	1
NC_001960.1	10765	C	T	1	1	1
NC_001960.1	10828	T	C	1	1	1
NC_001960.1	10873	C	T	1	1	1
NC_001960.1	11154	G	A	1	1	1
NC_001960.1	11196	T	C	1	1	1
NC_001960.1	11253	G	A	1	1	1
NC_001960.1	11489	G	A	1	1	1
NC_001960.1	11891	G	A	1	1	1
NC_001960.1	11906	C	T	1	1	1
NC_001960.1	11951	A	G	1	1	1
NC_001960.1	11993	T	C	1	1	1
NC_001960.1	12080	G	A	1	1	1
NC_001960.1	12167	A	G	1	1	1
NC_001960.1	12194	G	A	1	1	1
NC_001960.1	12203	A	G	1	1	1
NC_001960.1	12207	C	T	1	1	1
NC_001960.1	12278	G	A	1	1	1
NC_001960.1	12320	C	T	1	1	1
NC_001960.1	12341	G	A	1	1	1
NC_001960.1	12509	T	C	1	1	1
NC_001960.1	12647	G	A	1	1	1
NC_001960.1	12719	A	G	1	1	1
NC_001960.1	12869	G	A	NA	NA	1
NC_001960.1	13139	A	G	1	1	1
NC_001960.1	13223	C	T	1	1	1
NC_001960.1	13247	C	T	1	1	1
NC_001960.1	13271	A	C	1	1	1
NC_001960.1	13826	A	G	1	1	1
NC_001960.1	13925	A	G	1	1	1
NC_001960.1	13985	A	G	1	1	1
NC_001960.1	14246	G	A	1	1	1
NC_001960.1	14309	C	T	1	1	1
NC_001960.1	14405	T	C	1	1	1
NC_001960.1	14570	C	T	1	1	1
NC_001960.1	14645	G	A	1	1	1
NC_001960.1	14750	C	T	1	1	1
NC_001960.1	14954	C	T	1	1	1
NC_001960.1	15017	C	T	1	1	1
NC_001960.1	16361	G	A	1	1	1
NC_001960.1	16539	G	A	1	1	1
NC_027300.1	13804635	T	A	0.991249	1	0.991249
NC_027300.1	20804002	T	A	1	1	NA
NC_027300.1	20804949	T	C	0.991179	1	0.991179
NC_027300.1	20804972	T	A	1	1	0.973243
NC_027300.1	20833628	C	A	NA	1	0.982053
NC_027300.1	20834458	C	T	1	1	0.964124
NC_027300.1	20835558	G	C	1	1	1
NC_027300.1	20842769	A	G	1	1	1
NC_027300.1	20843503	C	T	0.991179	1	0.982261
NC_027300.1	20844533	G	A	1	1	0.991179
NC_027300.1	20847377	A	G	1	1	1
NC_027300.1	20853616	T	C	0.948139	1	0.929407
NC_027300.1	20854836	T	C	1	1	NA
NC_027300.1	20858079	T	G	1	1	1
NC_027300.1	20858100	C	T	1	NA	1
NC_027300.1	20867432	C	T	1	1	0.991179
NC_027300.1	20868873	G	A	0.973877	1	0.964436
NC_027300.1	20869439	A	G	1	1	1
NC_027300.1	20869828	G	T	1	1	1
NC_027300.1	20872225	C	A	1	0.991249	0.991179
NC_027300.1	20872769	A	G	1	1	0.991179
NC_027300.1	20873173	G	T	1	1	0.991179
NC_027300.1	20873279	A	T	1	1	0.982261
NC_027300.1	20876160	T	C	1	1	0.991179
NC_027300.1	20877137	C	T	0.965255	1	0.955612
NC_027300.1	20877183	C	A	1	1	0.982261
NC_027300.1	20877343	G	T	0.982542	1	0.955612
NC_027300.1	20877935	T	C	1	NA	0.991179
NC_027300.1	20878034	G	A	1	1	0.991179
NC_027300.1	20878117	G	C	1	1	0.982261
NC_027300.1	20878871	A	G	1	NA	1
NC_027300.1	20878899	G	T	1	NA	0.991179
NC_027300.1	20879576	A	C	1	1	NA
NC_027300.1	20882332	A	T	1	1	1
NC_027300.1	20883885	T	G	1	1	0.991179
NC_027300.1	20884285	T	A	1	1	1
NC_027300.1	20884765	T	C	1	1	NA
NC_027300.1	20885145	C	A	1	1	0.991179
NC_027300.1	20885146	A	G	1	1	0.991179
NC_027300.1	20885147	T	G	0.991249	1	0.982219
NC_027300.1	20885709	T	C	1	1	0.982261
NC_027300.1	20887248	A	T	1	1	0.973243
NC_027300.1	20887474	C	A	0.991249	1	0.973088
NC_027300.1	20887475	A	G	0.991249	1	0.963963
NC_027300.1	20887483	C	T	0.991249	1	0.982261
NC_027300.1	20887558	A	C	NA	1	0.973243
NC_027300.1	20887693	C	G	NA	1	0.982106
NC_027300.1	20889968	T	C	1	1	0.991179
NC_027300.1	20890968	C	T	1	1	0.991179
NC_027300.1	20891163	T	C	NA	1	0.982091
NC_027300.1	20891823	C	A	1	1	0.982261
NC_027300.1	20893434	T	C	1	1	0.991179
NC_027300.1	20895512	G	A	NA	1	NA
NC_027300.1	20897470	C	G	0.965255	1	0.956676
NC_027300.1	20899864	A	T	1	0.991249	1
NC_027300.1	20900803	T	A	1	0.982542	1
NC_027300.1	20902484	A	G	0.991249	1	0.982219
NC_027300.1	20902505	T	C	1	1	0.991179
NC_027300.1	20903430	T	C	1	1	0.982261
NC_027300.1	20905920	A	G	1	1	NA
NC_027300.1	20906124	A	G	1	1	1
NC_027300.1	20907057	T	C	1	1	1
NC_027300.1	20908656	T	A	1	1	0.991179
NC_027300.1	20908674	G	A	1	1	0.991179
NC_027300.1	20912267	G	T	1	1	0.991179
NC_027300.1	20912295	C	T	1	1	NA
NC_027300.1	20914262	C	G	1	1	1
NC_027300.1	20916751	T	A	1	1	0.991179
NC_027300.1	20918492	G	T	1	1	0.991179
NC_027300.1	20920793	G	C	1	1	1
NC_027300.1	20924957	A	T	1	1	0.982261
NC_027300.1	20928229	C	A	NA	1	0.973652
NC_027300.1	20929216	C	G	1	1	1
NC_027300.1	20929231	C	T	1	1	1
NC_027300.1	20943018	T	A	1	1	0.991179
NC_027300.1	20948451	G	A	1	1	0.982091
NC_027300.1	20949028	G	C	1	1	0.964124
NC_027300.1	20956753	T	G	1	1	1
NC_027300.1	20994628	G	T	1	1	0.982261
NC_027300.1	20995132	C	G	1	1	0.991179
NC_027300.1	20995635	A	G	1	1	1
NC_027300.1	21007766	C	T	0.991249	1	NA
NC_027300.1	21010035	G	C	1	1	0.954903
NC_027300.1	21023540	A	G	0.965255	1	0.945224
NC_027300.1	21025047	A	C	1	1	NA
NC_027300.1	21026030	C	T	0.982542	1	0.982542
NC_027300.1	21030988	T	A	1	1	1
NC_027300.1	21031012	G	A	1	1	1
NC_027300.1	21031651	G	T	1	1	0.982261
NC_027300.1	21031748	G	T	1	1	0.973243
NC_027300.1	21031919	T	A	1	1	0.982261
NC_027300.1	21032131	C	A	NA	1	0.972978
NC_027300.1	21032359	G	T	1	1	0.945856
NC_027300.1	21033463	C	A	1	1	0.973243
NC_027300.1	21034773	A	C	0.965255	1	0.955612
NC_027300.1	21036702	T	C	0.956676	1	0.926795
NC_027300.1	21037002	G	T	NA	1	1
NC_027300.1	21043032	C	G	0.965255	0.991249	1
NC_027300.1	21061886	C	G	1	1	1
NC_027300.1	21062537	A	G	0.991249	1	0.991179
NC_027300.1	21063485	T	G	1	1	0.991179
NC_027300.1	21064204	A	G	1	1	1
NC_027300.1	21067549	G	A	0.991249	1	0.963963
NC_027300.1	21068675	C	G	1	0.956676	0.991249
NC_027300.1	21068747	G	T	1	0.991249	0.982219
NC_027300.1	21069021	G	A	NA	1	1
NC_027300.1	21069652	C	T	NA	NA	1
NC_027300.1	21072667	C	A	1	1	1
NC_027300.1	21073963	G	A	1	1	0.973243
NC_027300.1	21075775	G	A	1	1	1
NC_027300.1	21077823	C	G	0.914407	1	0.919047
NC_027300.1	21080198	C	T	0.948139	1	NA
NC_027300.1	23190349	G	C	1	1	0.973243
NC_027300.1	23195321	A	C	1	1	0.991179
NC_027300.1	23198597	T	C	1	1	1
NC_027300.1	23199438	C	A	0.973877	1	0.973877
NC_027300.1	23204378	A	G	1	NA	1
NC_027300.1	23204379	A	T	1	NA	1
NC_027300.1	23205846	T	A	1	1	0.982261
NC_027300.1	23206642	A	G	1	1	0.991179
NC_027300.1	23208365	G	A	1	1	1
NC_027300.1	23210112	A	G	1	1	0.973056
NC_027300.1	23215308	A	T	1	1	1
NC_027300.1	23215309	G	A	1	1	1
NC_027300.1	23216614	A	G	0.973877	1	0.964436
NC_027300.1	23219400	G	T	1	0.991249	1
NC_027300.1	23219449	G	C	1	1	0.991179
NC_027300.1	23220013	G	A	1	1	0.991179
NC_027300.1	23221371	C	G	1	1	0.982261
NC_027300.1	23223153	A	T	1	1	1
NC_027300.1	23225466	A	C	1	1	1
NC_027300.1	23228573	A	T	0.956676	1	0.964436
NC_027300.1	23228768	A	C	1	1	0.991179
NC_027300.1	23228950	G	A	1	1	0.964124
NC_027300.1	23232296	T	C	1	1	0.991179
NC_027300.1	23240433	G	A	0.965255	1	0.973877
NC_027300.1	23247228	C	G	1	1	1
NC_027300.1	23247716	C	T	0.956676	1	0.956676
NC_027300.1	23247729	A	T	0.982542	1	0.982542
NC_027300.1	23247756	C	T	0.973877	1	0.965255
NC_027300.1	23250523	A	G	1	1	0.991179
NC_027300.1	23250678	C	T	1	1	0.991179
NC_027300.1	23254248	C	T	NA	1	0.954046
NC_027300.1	23254376	A	G	1	1	0.964124
NC_027300.1	23254919	C	T	NA	1	1
NC_027300.1	23258330	G	A	1	1	0.982261
NC_027300.1	23262150	A	T	0.965255	1	0.991179
NC_027300.1	23262152	T	A	1	0.991249	0.991179
NC_027300.1	23262190	A	G	1	1	0.982261
NC_027300.1	23262338	T	A	1	1	1
NC_027300.1	23266784	A	C	1	1	1
NC_027300.1	23308826	G	A	1	1	0.982261
NC_027300.1	23318599	G	T	0.991249	1	0.982219
NC_027300.1	23318606	G	A	1	1	0.991179
NC_027300.1	23326226	G	A	1	1	0.991179
NC_027300.1	23326227	C	T	1	1	0.982261
NC_027300.1	23351346	A	G	0.991249	1	0.973305
NC_027300.1	23366540	G	A	1	1	1
NC_027300.1	23366928	T	C	1	1	1
NC_027300.1	23380552	A	C	1	1	1
NC_027300.1	23436807	G	A	1	1	0.991179
NC_027300.1	23440696	C	A	1	1	0.991249
NC_027300.1	23462564	C	T	0.982542	1	0.973877
NC_027300.1	23483467	C	T	0.991249	1	0.973305
NC_027300.1	23489125	G	A	1	1	0.991179
NC_027300.1	23489645	C	A	0.982542	1	0.926795
NC_027300.1	23492122	C	A	1	1	0.973243
NC_027300.1	23496368	A	T	0.991249	1	0.973305
NC_027300.1	23501760	C	T	1	1	1
NC_027300.1	23503981	G	T	1	1	1
NC_027300.1	23504378	C	A	1	1	1
NC_027300.1	23505853	A	T	1	1	1
NC_027300.1	23506850	T	C	1	1	1
NC_027300.1	23507989	T	C	1	1	0.991179
NC_027300.1	23510022	T	C	1	1	1
NC_027300.1	23511327	T	A	1	1	1
NC_027300.1	23532310	G	T	0.965255	1	0.956676
NC_027300.1	23536432	G	T	0.991249	1	1
NC_027300.1	23536775	A	G	0.991249	1	0.965255
NC_027300.1	23537464	C	T	1	1	1
NC_027300.1	23537823	C	T	NA	1	0.991098
NC_027300.1	23537891	C	T	1	1	0.982261
NC_027300.1	23544572	T	C	1	1	NA
NC_027300.1	23550331	C	T	0.991249	1	0.982542
NC_027300.1	23556802	G	C	1	1	0.982261
NC_027300.1	23601002	C	A	0.991249	1	0.973088
NC_027300.1	23601091	C	A	0.982542	1	0.956676
NC_027300.1	23601395	T	C	1	1	1
NC_027300.1	23602185	C	A	1	1	NA
NC_027300.1	23602262	G	A	1	1	1
NC_027300.1	23607146	C	T	1	1	0.982261
NC_027300.1	23607226	A	C	1	1	0.982261
NC_027300.1	23607242	C	T	NA	1	0.982261
NC_027300.1	23607298	A	G	NA	1	0.982261
NC_027300.1	23608901	C	A	1	1	0.991179
NC_027300.1	23609170	T	C	1	1	0.991179
NC_027300.1	23611612	G	A	1	1	0.991179
NC_027300.1	23611705	T	G	1	1	0.982542
NC_027300.1	23612430	G	A	0.973877	1	0.955612
NC_027300.1	23637208	A	G	1	1	1
NC_027300.1	23640375	C	T	1	1	1
NC_027300.1	23640377	T	C	1	1	1
NC_027300.1	23640824	G	C	1	1	0.991179
NC_027300.1	42953172	T	C	NA	1	0.906045
NC_027300.1	42956519	A	T	NA	1	0.954424
NC_027300.1	42956549	C	T	NA	1	0.963756
NC_027300.1	56783189	G	C	1	NA	0.982091
NC_027300.1	58929166	T	C	NA	1	0.991098
NC_027300.1	58930572	T	C	0.973877	1	0.973877
NC_027300.1	58949051	A	G	1	1	0.991179
NC_027300.1	58954495	T	A	NA	0.991172	1
NC_027300.1	58955139	T	C	1	1	1
NC_027300.1	58956015	G	A	1	1	1
NC_027300.1	58958074	C	A	1	1	1
NC_027300.1	58958076	C	T	1	1	1
NC_027300.1	58958693	T	C	NA	1	NA
NC_027300.1	58959128	C	A	1	1	1
NC_027300.1	58961804	A	T	0.982542	1	0.973088
NC_027300.1	58961865	A	T	0.965255	1	0.982542
NC_027300.1	58962444	A	C	1	1	1
NC_027300.1	58962508	G	A	1	1	1
NC_027300.1	58962730	T	G	1	0.991249	0.991249
NC_027300.1	58965808	G	T	0.939644	1	0.876349
NC_027300.1	58965810	G	T	0.948139	1	0.875278
NC_027300.1	58968914	A	C	1	1	NA
NC_027300.1	58974082	T	C	1	1	NA
NC_027300.1	58976088	T	G	1	1	0.991179
NC_027300.1	58976089	T	A	1	1	0.991179
NC_027300.1	58976353	G	A	0.982542	1	0.946833
NC_027300.1	58980262	T	C	1	NA	NA
NC_027300.1	58980325	C	A	1	1	0.991179
NC_027300.1	58980455	C	A	1	1	0.982261
NC_027300.1	58980795	A	C	1	1	0.991179
NC_027300.1	58981696	T	G	1	1	0.991179
NC_027300.1	58981698	T	C	1	1	0.991179
NC_027300.1	58983240	T	C	1	1	0.991179
NC_027300.1	58983249	A	C	1	1	1
NC_027300.1	58983965	A	T	1	1	1
NC_027300.1	58984229	A	C	1	0.982542	NA
NC_027300.1	58984238	C	T	1	1	1
NC_027300.1	68685991	A	G	NA	1	0.963756
NC_027300.1	68688536	G	T	NA	1	NA
NC_027301.1	9953307	A	G	1	1	0.991179
NC_027301.1	9953918	C	T	1	1	0.991179
NC_027301.1	9959252	C	T	1	1	0.982261
NC_027301.1	9959388	G	A	1	1	0.964124
NC_027301.1	9959396	T	C	1	1	0.982261
NC_027301.1	9960157	A	T	1	1	1
NC_027301.1	9961502	G	T	1	1	0.991249
NC_027301.1	9961693	C	A	0.991249	1	NA
NC_027301.1	10023171	A	G	1	1	0.956676
NC_027301.1	10024891	C	G	1	1	1
NC_027301.1	10027726	A	G	1	1	1
NC_027301.1	10028907	A	G	1	1	0.991179
NC_027301.1	10028966	A	T	0.982542	1	0.948139
NC_027301.1	10033869	G	C	1	NA	0.973243
NC_027301.1	10035765	C	T	NA	1	0.991098
NC_027301.1	10035879	T	C	0.991179	1	0.991179
NC_027301.1	10038319	T	C	1	NA	NA
NC_027301.1	10042968	T	C	1	1	1
NC_027301.1	10043664	G	C	1	1	1
NC_027301.1	10586452	T	A	0.991249	1	0.991249
NC_027301.1	10586461	G	C	1	1	1
NC_027301.1	10586970	T	G	0.991249	1	0.982219
NC_027301.1	10587182	C	G	1	1	0.982261
NC_027301.1	10587478	T	A	1	1	1
NC_027301.1	10588090	C	T	1	1	1
NC_027301.1	10603620	A	G	1	1	0.982261
NC_027301.1	10607954	A	G	NA	1	NA
NC_027301.1	10609140	G	C	1	1	1
NC_027301.1	10610583	T	A	1	1	1
NC_027301.1	10611237	T	C	1	NA	0.991179
NC_027301.1	10804730	A	C	1	1	0.991179
NC_027301.1	10804975	G	C	1	1	1
NC_027301.1	10809471	A	C	NA	NA	1
NC_027301.1	10815649	T	A	1	1	0.991179
NC_027301.1	10821049	A	G	1	1	1
NC_027301.1	10824367	G	T	1	1	0.991179
NC_027301.1	10824384	C	T	0.991249	1	0.973088
NC_027301.1	10835628	C	A	1	1	0.991179
NC_027301.1	10839744	G	A	1	1	0.982219
NC_027301.1	10840071	T	G	0.965255	1	0.982542
NC_027301.1	10841470	G	A	1	1	1
NC_027301.1	10844995	T	A	1	1	1
NC_027301.1	10848038	G	A	0.982542	1	0.982542
NC_027301.1	10852127	A	T	1	1	0.991179
NC_027301.1	10852323	T	C	1	1	1
NC_027301.1	10854605	T	A	1	1	0.982261
NC_027301.1	10855501	T	G	1	1	1
NC_027301.1	10856042	G	T	1	1	0.991179
NC_027301.1	10860807	C	T	0.991179	1	0.982261
NC_027301.1	10861848	A	G	1	1	1
NC_027301.1	10866559	T	C	1	1	NA
NC_027301.1	10872015	C	A	1	1	1
NC_027301.1	10874426	T	G	NA	1	0.963756
NC_027301.1	10874866	A	T	1	1	0.982261
NC_027301.1	10888898	T	C	1	1	0.991179
NC_027301.1	10889647	G	T	0.991249	1	NA
NC_027301.1	10890415	C	A	0.982542	1	0.965255
NC_027301.1	10895226	A	T	1	1	0.982261
NC_027301.1	10895496	A	C	1	0.991249	1
NC_027301.1	10928494	G	C	1	1	0.973243
NC_027301.1	10928552	C	T	1	0.982542	1
NC_027301.1	10929146	A	C	1	1	1
NC_027301.1	10929585	A	G	1	1	1
NC_027301.1	23753985	A	G	1	1	0.973305
NC_027301.1	28759132	A	C	0.991179	1	0.982261
NC_027301.1	30268878	T	C	0.991179	1	0.982261
NC_027301.1	30463067	A	C	1	1	0.991179
NC_027301.1	30465695	T	G	1	1	0.991179
NC_027301.1	30466794	G	T	1	1	1
NC_027301.1	30470346	T	A	1	1	0.982219
NC_027301.1	30480935	G	A	1	1	0.991179
NC_027301.1	30492224	T	A	1	1	1
NC_027301.1	30497605	G	C	1	1	0.982261
NC_027301.1	30499667	A	C	1	1	0.991249
NC_027301.1	30500535	A	T	1	1	1
NC_027301.1	30501753	A	T	1	1	1
NC_027301.1	30510785	T	A	1	1	0.991179
NC_027301.1	30537876	G	A	1	1	0.991179
NC_027301.1	30563663	C	A	0.982542	1	0.982542
NC_027301.1	30576464	T	A	NA	1	0.982053
NC_027301.1	30584695	T	C	0.991179	1	0.982261
NC_027301.1	48757314	A	G	0.946833	1	0.89952
NC_027301.1	52825532	C	G	0.991249	1	0.991249
NC_027301.1	55252055	G	T	0.991249	1	0.991249
NC_027301.1	55252157	A	T	1	1	1
NC_027301.1	55252178	G	A	1	1	1
NC_027301.1	55252302	A	G	1	1	0.991179
NC_027301.1	55252466	T	G	1	1	0.991179
NC_027301.1	55252472	T	C	1	1	0.991179
NC_027301.1	55252648	G	C	1	1	0.991179
NC_027301.1	55332588	C	T	1	1	0.991179
NC_027301.1	55333896	C	G	1	0.973877	0.991179
NC_027301.1	55416355	C	T	1	1	NA
NC_027301.1	55416803	C	T	1	1	0.982219
NC_027301.1	55421063	A	T	1	1	1
NC_027301.1	55424144	T	A	0.991249	1	0.982219
NC_027301.1	55706675	T	A	1	1	1
NC_027301.1	55709359	A	C	1	1	0.991179
NC_027301.1	55709983	A	T	1	1	0.982261
NC_027301.1	55710171	A	G	1	1	0.991179
NC_027301.1	55710838	A	G	1	1	0.991179
NC_027301.1	55710885	G	A	1	1	1
NC_027301.1	55711646	C	T	1	NA	0.973088
NC_027301.1	56629450	T	A	1	1	0.982219
NC_027301.1	56638189	G	T	1	NA	NA
NC_027301.1	56644355	A	T	1	1	0.991179
NC_027301.1	56645760	T	C	1	1	1
NC_027301.1	56647642	C	A	0.991249	1	0.982219
NC_027301.1	56947175	C	A	1	1	0.982261
NC_027301.1	57093525	A	G	0.991249	1	1
NC_027301.1	57093737	G	C	1	1	1
NC_027301.1	57094552	A	T	1	1	0.982261
NC_027301.1	57094553	C	T	1	1	0.982261
NC_027301.1	57098348	C	T	1	1	1
NC_027301.1	57098750	A	T	1	1	0.991179
NC_027301.1	57098893	C	A	1	1	1
NC_027301.1	57099047	G	C	1	1	0.991179
NC_027301.1	57168875	T	C	0.991179	1	0.982261
NC_027301.1	57169195	A	T	0.982261	1	0.963853
NC_027301.1	57169207	G	A	0.982261	1	0.963853
NC_027301.1	57174618	A	T	0.982261	1	0.964124
NC_027301.1	57210404	A	T	NA	NA	1
NC_027301.1	57225768	C	G	1	0.991179	0.982261
NC_027301.1	57232537	C	A	1	1	NA
NC_027301.1	57232867	A	G	1	1	0.991179
NC_027301.1	57255886	A	T	1	1	0.991179
NC_027301.1	57258845	T	C	1	1	NA
NC_027301.1	57259544	C	T	1	NA	0.954903
NC_027301.1	57262239	C	A	0.948139	1	0.931191
NC_027301.1	57535008	G	C	NA	1	0.991098
NC_027301.1	58242592	G	A	1	1	1
NC_027301.1	58243509	C	G	0.965255	1	0.936873
NC_027301.1	58423298	G	A	1	1	0.982261
NC_027301.1	58426944	G	A	1	1	0.973243
NC_027301.1	58427669	T	C	1	1	0.982261
NC_027301.1	58429108	G	A	1	1	0.991179
NC_027301.1	58432771	G	A	1	1	0.982261
NC_027301.1	58435206	T	G	1	1	1
NC_027301.1	58590063	G	T	NA	1	1
NC_027301.1	59045474	T	C	NA	1	NA
NC_027301.1	59059780	A	C	1	1	0.991179
NC_027301.1	59059842	G	A	0.991179	1	0.982261
NC_027301.1	59103917	T	C	0.991179	1	0.964124
NC_027301.1	59103989	A	G	0.991179	1	0.935423
NC_027301.1	59104030	T	A	0.991179	1	0.964124
NC_027301.1	59176680	G	C	0.991179	1	0.991179
NC_027301.1	59195457	C	A	0.982219	1	0.991179
NC_027301.1	59324859	C	G	1	1	1
NC_027301.1	59325146	T	C	1	1	0.991179
NC_027301.1	59328787	C	A	1	1	1
NC_027301.1	59332890	A	G	1	1	1
NC_027301.1	59344319	G	C	1	1	0.991179
NC_027301.1	59345890	G	C	1	1	0.991179
NC_027301.1	59348114	G	T	1	1	0.991179
NC_027301.1	59350701	A	G	0.982261	1	0.964124
NC_027301.1	59350934	G	A	0.991249	1	0.973088
NC_027301.1	59350945	G	T	1	1	0.991179
NC_027301.1	59351900	G	T	NA	1	1
NC_027301.1	59352406	T	G	1	1	0.963539
NC_027301.1	59358567	C	T	1	1	0.991179
NC_027301.1	59361779	A	C	1	0.991249	0.954886
NC_027301.1	59362530	G	A	1	1	1
NC_027301.1	59363540	T	C	1	1	1
NC_027301.1	59363818	T	A	1	1	0.991179
NC_027301.1	59363966	A	T	1	1	1
NC_027301.1	59364010	C	A	1	1	1
NC_027301.1	59364834	G	A	1	1	0.991179
NC_027301.1	59364839	C	T	1	1	1
NC_027301.1	59366549	T	G	1	1	1
NC_027301.1	59368376	C	G	0.982542	1	0.954513
NC_027301.1	59371671	G	T	1	1	0.982261
NC_027301.1	59373312	A	T	1	1	1
NC_027301.1	59385230	A	C	0.982542	1	1
NC_027301.1	59385250	C	A	0.991249	1	0.991179
NC_027301.1	59401207	C	T	0.991179	1	0.991179
NC_027301.1	59413985	A	G	NA	1	1
NC_027301.1	59413987	T	C	1	1	0.991179
NC_027301.1	59426237	C	G	NA	1	0.964106
NC_027301.1	59441661	G	A	1	1	0.991179
NC_027301.1	59444123	C	G	1	1	1
NC_027301.1	60013364	C	G	0.982261	1	0.964124
NC_027301.1	60013821	C	A	1	1	0.991249
NC_027301.1	60015367	C	T	1	1	0.991179
NC_027301.1	60025542	C	T	1	0.991249	0.973088
NC_027301.1	60026927	G	A	NA	1	0.991249
NC_027301.1	60026929	A	C	NA	1	0.973243
NC_027301.1	60300494	A	G	1	NA	1
NC_027301.1	60300561	G	T	1	NA	0.991179
NC_027301.1	60358671	G	A	0.991179	1	0.991179
NC_027301.1	60380118	C	T	1	0.982219	0.982261
NC_027301.1	60413752	A	T	0.991179	1	0.982261
NC_027301.1	60416872	G	A	0.991179	1	0.982261
NC_027301.1	60421704	G	A	0.991179	1	0.991179
NC_027301.1	60423172	A	G	NA	1	0.991179
NC_027301.1	60451495	T	C	0.991179	1	NA
NC_027301.1	60460866	C	G	0.991179	1	0.982261
NC_027301.1	60481179	T	C	0.991179	1	0.973243
NC_027301.1	60501171	T	G	1	1	0.875797
NC_027301.1	60553097	T	A	NA	NA	1
NC_027301.1	60732703	A	T	0.991179	1	0.982261
NC_027301.1	60732704	C	T	0.991179	1	0.982261
NC_027301.1	60733242	G	T	0.973305	1	0.93545
NC_027301.1	60733367	T	A	0.982542	1	0.982261
NC_027301.1	60733368	A	T	1	1	NA
NC_027301.1	60771156	T	C	NA	1	NA
NC_027301.1	60775108	A	C	0.991179	1	0.982261
NC_027301.1	60792834	G	A	0.982219	1	0.973088
NC_027301.1	60804662	T	G	0.931191	1	0.89952
NC_027301.1	60808780	C	T	1	0.982091	0.83564
NC_027301.1	67191320	T	C	1	1	0.982261
NC_027301.1	67193574	A	G	0.991249	1	0.991249
NC_027301.1	67214303	A	G	1	1	1
NC_027301.1	67218567	G	C	NA	1	0.963486
NC_027301.1	67218909	C	A	0.991249	1	0.963963
NC_027301.1	67219272	A	C	0.991249	1	0.982542
NC_027301.1	67222873	C	T	0.982542	1	NA
NC_027301.1	67223879	G	T	1	1	0.991179
NC_027301.1	67224028	G	T	1	1	0.982219
NC_027301.1	67227228	G	A	1	1	0.982261
NC_027301.1	67229151	T	A	1	1	1
NC_027301.1	67230858	T	C	1	1	0.991179
NC_027301.1	67231902	G	A	1	1	1
NC_027301.1	67233310	G	A	1	1	1
NC_027301.1	67237231	T	C	NA	1	0.973243
NC_027301.1	67237232	G	A	NA	1	0.963963
NC_027301.1	67237390	A	T	0.991249	1	0.982542
NC_027301.1	67240575	C	T	1	1	0.982261
NC_027301.1	67240594	C	T	NA	1	0.909342
NC_027301.1	67240599	C	T	NA	1	0.92005
NC_027301.1	67250507	G	A	1	1	1
NC_027301.1	67305643	T	A	1	1	0.991179
NC_027301.1	67305704	A	G	NA	1	NA
NC_027301.1	67311489	G	C	0.991249	1	0.991249
NC_027301.1	67311796	C	G	1	NA	1
NC_027301.1	67312255	C	T	1	1	1
NC_027301.1	67313385	T	C	1	1	0.982261
NC_027301.1	67313559	C	T	0.991249	1	0.982542
NC_027301.1	67313594	A	G	0.991249	1	0.982219
NC_027301.1	67313828	A	G	1	1	1
NC_027301.1	67314036	T	C	1	1	NA
NC_027301.1	67314046	A	C	1	0.991249	1
NC_027302.1	1146628	G	A	1	1	NA
NC_027303.1	1937264	G	A	0.991249	1	0.963853
NC_027303.1	4859834	G	A	NA	NA	1
NC_027303.1	6131671	C	T	1	1	1
NC_027303.1	7499549	C	A	0.982542	1	0.945224
NC_027303.1	21984692	A	T	0.991179	1	0.982261
NC_027303.1	80075684	A	G	1	NA	0.907204
NC_027303.1	80076335	C	T	NA	NA	1
NC_027303.1	80077054	C	T	NA	1	NA
NC_027303.1	80081876	C	T	1	1	0.991179
NC_027303.1	80081878	T	A	1	1	0.991179
NC_027303.1	80086964	T	A	0.991249	1	0.973088
NC_027303.1	80086982	A	G	0.991249	1	0.982261
NC_027303.1	80087039	T	C	0.982542	1	0.93545
NC_027303.1	80120285	G	A	1	1	0.982261
NC_027303.1	80120342	T	G	1	1	0.973243
NC_027303.1	80121667	C	T	1	1	1
NC_027303.1	80122269	A	T	NA	1	0.982091
NC_027303.1	80122716	C	T	NA	1	1
NC_027303.1	80128033	G	T	1	NA	0.991179
NC_027303.1	80128121	G	A	1	1	0.991179
NC_027303.1	80128215	A	G	1	1	1
NC_027303.1	80128384	C	A	0.991249	1	0.991179
NC_027303.1	80128403	T	A	1	1	1
NC_027303.1	80170603	G	A	1	1	NA
NC_027303.1	80172301	G	A	0.991179	1	0.991179
NC_027303.1	80172441	A	G	1	1	0.991179
NC_027303.1	80172502	T	G	1	1	0.982261
NC_027303.1	80176900	C	A	0.982542	1	0.955612
NC_027303.1	80177645	C	G	1	1	0.991179
NC_027303.1	80179803	T	C	0.964436	1	NA
NC_027303.1	80186609	C	T	1	1	1
NC_027303.1	80187039	G	A	NA	1	0.982091
NC_027303.1	80187114	A	C	NA	1	0.963756
NC_027303.1	80189469	C	T	NA	1	0.982091
NC_027303.1	80190895	G	C	NA	1	0.972978
NC_027303.1	80191852	G	A	NA	1	0.954033
NC_027303.1	80192274	C	G	NA	1	0.954424
NC_027303.1	80193330	A	G	NA	1	0.972978
NC_027303.1	80203461	G	C	0.965255	1	0.925998
NC_027303.1	80729402	A	G	1	1	0.991179
NC_027303.1	80734166	C	T	1	NA	0.991179
NC_027303.1	80738131	G	T	1	1	0.991179
NC_027303.1	80755002	A	G	0.991249	1	0.982219
NC_027303.1	80756744	G	A	1	NA	1
NC_027303.1	80756918	A	G	0.965255	1	0.935985
NC_027303.1	80758810	T	G	1	1	0.991179
NC_027303.1	80768915	C	T	1	NA	0.954513
NC_027303.1	80769219	G	A	1	1	0.982261
NC_027303.1	80769406	C	A	1	1	0.991179
NC_027303.1	81450776	A	G	1	0.991249	0.982542
NC_027304.1	72330492	T	A	NA	1	0.982261
NC_027304.1	72330893	G	A	0.955612	1	0.982261
NC_027304.1	72330932	G	C	1	1	1
NC_027304.1	72399287	G	A	NA	1	0.982219
NC_027304.1	72408831	A	T	NA	1	0.991179
NC_027304.1	72409231	C	G	0.991179	1	0.982261
NC_027304.1	72413766	A	G	1	NA	0.991179
NC_027304.1	72421711	C	G	1	1	0.991179
NC_027304.1	72422098	G	A	0.948139	1	0.931191
NC_027304.1	72422168	A	G	NA	NA	1
NC_027304.1	72422170	T	G	NA	NA	1
NC_027304.1	72444348	A	T	0.939644	1	0.973305
NC_027304.1	72444349	T	A	0.991249	1	0.973305
NC_027304.1	72445528	A	T	1	1	1
NC_027304.1	72449551	T	G	1	1	1
NC_027304.1	72450952	C	A	NA	1	0.925749
NC_027304.1	72453805	T	A	1	1	1
NC_027304.1	72459238	C	G	1	1	0.982261
NC_027304.1	72462088	A	T	NA	1	0.991098
NC_027304.1	72463405	C	T	1	1	NA
NC_027304.1	72467675	A	G	1	1	0.982261
NC_027305.1	36714185	A	T	0.955612	1	0.946833
NC_027305.1	36714205	G	A	0.965255	1	NA
NC_027305.1	36723088	T	C	NA	1	1
NC_027305.1	36726064	A	G	1	0.991249	1
NC_027305.1	36726809	C	T	0.956676	1	NA
NC_027305.1	36726953	A	G	NA	0.98239	1
NC_027305.1	36727010	A	T	1	0.982542	0.991179
NC_027305.1	36727054	A	C	1	0.982542	1
NC_027305.1	36727285	T	A	1	1	0.991179
NC_027305.1	36727287	C	A	1	1	0.991179
NC_027305.1	36743155	G	A	1	1	0.973305
NC_027305.1	36758889	G	T	NA	1	0.945325
NC_027305.1	56366485	G	A	1	1	1
NC_027305.1	56390123	G	T	1	1	0.991179
NC_027305.1	56390283	C	G	1	1	NA
NC_027305.1	56390326	T	C	1	1	1
NC_027305.1	56390393	T	C	1	1	0.991179
NC_027305.1	56393281	C	T	0.973877	1	0.956676
NC_027305.1	56404359	A	T	1	1	0.991179
NC_027305.1	56409862	T	G	1	1	0.982261
NC_027305.1	56410677	T	C	1	1	0.982261
NC_027305.1	56411309	T	A	1	1	0.973243
NC_027305.1	56411516	A	C	NA	1	0.991098
NC_027305.1	56412562	A	C	1	1	NA
NC_027305.1	56413440	C	A	0.982542	1	0.982219
NC_027305.1	56413598	G	T	NA	1	1
NC_027305.1	60533240	C	T	0.914407	1	0.895077
NC_027305.1	60677097	A	C	NA	1	1
NC_027305.1	60680985	C	G	1	1	1
NC_027305.1	60715521	T	A	1	1	1
NC_027305.1	60719245	T	G	1	NA	NA
NC_027305.1	60719247	A	G	1	NA	NA
NC_027305.1	60719248	A	G	1	NA	NA
NC_027305.1	60719283	G	A	1	1	1
NC_027305.1	60720084	C	T	1	NA	NA
NC_027305.1	60720131	C	T	0.948139	1	0.931191
NC_027305.1	60720167	T	A	0.948139	1	0.948139
NC_027305.1	60720504	T	A	NA	1	0.991098
NC_027305.1	60720654	T	C	1	NA	NA
NC_027305.1	60722564	C	A	1	1	0.982261
NC_027305.1	60732207	T	C	NA	1	NA
NC_027305.1	60733121	G	T	1	NA	0.973088
NC_027305.1	60754092	A	T	0.914407	1	0.89952
NC_027305.1	60754093	A	T	0.906077	1	0.901405
NC_027305.1	60860475	C	G	0.991249	1	0.964436
NC_027305.1	60862164	G	T	1	1	0.991179
NC_027305.1	60862354	C	T	0.973877	1	0.965255
NC_027305.1	60865901	A	G	1	1	0.982261
NC_027305.1	60866117	A	T	1	1	1
NC_027305.1	60866947	C	A	1	1	1
NC_027305.1	60869433	A	C	1	1	0.991179
NC_027305.1	60869578	C	T	1	1	0.991179
NC_027305.1	60870242	T	G	0.965255	1	0.982542
NC_027305.1	60870280	T	A	0.948139	1	0.964436
NC_027305.1	60870351	C	G	0.982542	1	0.982542
NC_027305.1	60870435	G	A	1	1	1
NC_027305.1	60871167	G	A	1	1	0.982261
NC_027305.1	60872201	T	G	1	1	0.982261
NC_027305.1	60872871	A	T	0.973877	1	0.982542
NC_027305.1	60874117	A	G	1	1	NA
NC_027305.1	60874254	T	G	NA	1	0.982091
NC_027305.1	60874256	A	G	NA	1	0.991098
NC_027305.1	60874851	G	T	1	1	0.991179
NC_027305.1	60876859	C	T	1	1	NA
NC_027305.1	60893557	C	A	0.991179	1	0.991179
NC_027305.1	61043032	A	G	1	1	0.991179
NC_027305.1	61043520	A	G	1	1	0.991179
NC_027305.1	61051056	C	T	NA	1	0.909342
NC_027305.1	61051509	T	G	1	1	1
NC_027305.1	63781808	G	T	0.945057	1	0.895134
NC_027305.1	63781811	C	A	0.926627	1	0.895655
NC_027305.1	63781813	G	C	0.973078	1	0.945402
NC_027305.1	63781841	A	C	0.935967	1	0.926425
NC_027305.1	63781842	A	T	0.935967	1	0.926425
NC_027305.1	63781867	C	A	0.926425	1	0.916773
NC_027305.1	63781869	G	A	0.875092	1	0.874053
NC_027305.1	63906388	C	T	1	1	0.991179
NC_027305.1	63906390	T	A	1	1	0.991179
NC_027305.1	63906788	T	G	1	1	0.982261
NC_027305.1	63906801	C	G	1	1	0.982261
NC_027305.1	63907319	T	G	1	1	1
NC_027305.1	64239694	C	A	0.965255	1	0.973877
NC_027305.1	64257621	C	A	1	1	0.991179
NC_027305.1	64257629	T	A	1	1	0.991179
NC_027305.1	64257631	G	A	1	1	0.991179
NC_027305.1	64257635	A	G	0.991249	1	0.982219
NC_027305.1	64257654	T	A	1	1	0.991179
NC_027305.1	64257670	C	G	1	1	0.991179
NC_027305.1	64257827	A	C	1	1	0.982261
NC_027305.1	64258089	T	C	1	1	0.982261
NC_027305.1	64259519	T	C	1	1	NA
NC_027305.1	64259533	C	T	1	1	NA
NC_027305.1	64266435	G	A	1	1	0.973088
NC_027305.1	64266564	G	A	0.965255	1	0.945856
NC_027305.1	64268540	T	C	1	1	1
NC_027305.1	64269018	G	C	1	1	1
NC_027305.1	64269298	A	G	1	1	0.991179
NC_027305.1	64269358	T	A	0.991249	1	0.973877
NC_027305.1	64269437	C	G	0.965255	1	0.973305
NC_027305.1	64269551	C	A	1	NA	NA
NC_027305.1	64269568	C	G	NA	1	NA
NC_027305.1	64269777	T	C	0.982542	1	0.973305
NC_027305.1	64269851	A	C	1	1	1
NC_027305.1	64269862	G	A	0.982542	1	0.946833
NC_027305.1	64270326	C	T	1	1	1
NC_027305.1	64270464	A	T	1	NA	NA
NC_027305.1	64271439	G	T	1	1	0.991179
NC_027305.1	64273415	C	A	1	1	1
NC_027305.1	64277537	T	A	0.991249	1	0.991179
NC_027305.1	64286838	A	C	1	1	0.973243
NC_027305.1	64294044	T	C	1	1	0.991179
NC_027305.1	64400687	G	A	1	1	0.982261
NC_027305.1	64400804	A	T	1	1	1
NC_027305.1	64400824	G	C	1	1	0.991179
NC_027305.1	64400861	A	G	1	1	1
NC_027305.1	64422367	G	A	1	1	0.991179
NC_027305.1	64423459	C	T	1	1	1
NC_027305.1	64423471	G	T	1	1	1
NC_027305.1	64423472	C	T	1	1	1
NC_027305.1	64423479	A	C	1	1	1
NC_027305.1	64424565	G	A	1	1	1
NC_027305.1	64425759	T	A	1	1	0.991179
NC_027305.1	64425999	C	T	1	1	0.982261
NC_027305.1	64426587	A	G	0.991179	1	0.982261
NC_027305.1	64444336	T	C	1	NA	0.936148
NC_027305.1	68366305	A	T	0.948139	1	0.991249
NC_027305.1	68503028	C	T	0.948139	1	0.939644
NC_027305.1	68503037	T	A	1	1	1
NC_027305.1	68503118	A	T	NA	1	NA
NC_027305.1	70578327	C	A	1	1	0.973243
NC_027305.1	70582448	C	A	1	1	1
NC_027305.1	70595203	A	C	0.982542	1	0.964436
NC_027305.1	71501582	C	T	1	NA	0.982261
NC_027305.1	71501590	A	T	1	NA	0.982219
NC_027305.1	73054867	G	A	1	1	1
NC_027305.1	73057244	C	T	1	1	1
NC_027305.1	73057389	G	A	1	1	0.982261
NC_027305.1	73057528	G	T	1	1	1
NC_027305.1	73057585	G	T	1	1	0.991179
NC_027305.1	73057633	A	T	0.991249	1	0.963853
NC_027305.1	73057634	C	T	0.991249	1	0.963853
NC_027305.1	73065559	T	A	1	1	0.991179
NC_027305.1	73073994	C	T	NA	1	NA
NC_027305.1	73075400	A	C	NA	1	0.926425
NC_027305.1	73080600	A	G	1	1	1
NC_027305.1	73085823	T	G	1	1	0.973243
NC_027305.1	73086842	G	A	1	1	0.991179
NC_027305.1	73086998	T	G	1	1	1
NC_027305.1	73087514	T	C	1	1	0.982261
NC_027305.1	73088794	A	C	1	1	0.991179
NC_027305.1	73092486	C	G	1	1	1
NC_027305.1	73092777	T	G	1	0.991249	1
NC_027305.1	73093392	T	C	0.973877	1	0.964436
NC_027305.1	73095119	C	G	1	1	1
NC_027305.1	73095826	A	G	1	0.991249	1
NC_027305.1	73100187	A	T	0.982542	1	0.973877
NC_027305.1	73109993	A	C	1	1	0.991179
NC_027305.1	73112859	C	A	1	1	1
NC_027305.1	73113340	T	A	1	NA	0.991179
NC_027305.1	73113341	T	A	1	NA	0.991179
NC_027305.1	73113342	T	A	1	NA	0.991179
NC_027305.1	73113343	T	A	1	NA	0.991179
NC_027305.1	73113344	T	A	1	NA	0.991179
NC_027305.1	73119132	C	T	1	1	0.973243
NC_027305.1	73119134	C	T	1	1	0.973243
NC_027305.1	73119414	T	A	NA	1	NA
NC_027305.1	73119690	T	A	1	1	0.982261
NC_027305.1	73119692	T	G	1	1	0.973243
NC_027305.1	73119950	G	A	1	1	0.991179
NC_027305.1	73122283	C	T	1	1	0.991179
NC_027305.1	73123983	A	C	1	1	0.991179
NC_027305.1	73126121	G	C	0.991249	1	0.973877
NC_027305.1	73126504	G	C	1	1	1
NC_027305.1	73130088	G	A	0.956676	1	0.946833
NC_027305.1	73130090	T	G	0.956676	1	0.946833
NC_027305.1	73131529	A	G	1	1	1
NC_027305.1	73131575	A	C	1	1	1
NC_027305.1	73132081	T	C	1	1	0.991179
NC_027305.1	73134392	A	G	1	1	0.991179
NC_027305.1	73136134	A	G	1	1	0.991179
NC_027305.1	73136151	A	C	1	1	1
NC_027305.1	73136201	T	C	1	1	0.991179
NC_027305.1	73136305	G	A	0.991249	1	0.991249
NC_027305.1	73136397	C	G	1	1	NA
NC_027305.1	73136464	C	T	0.991249	1	0.965255
NC_027305.1	73136604	C	T	1	1	0.991179
NC_027305.1	73137846	C	T	NA	1	NA
NC_027305.1	73138270	C	A	1	1	0.982219
NC_027305.1	73140107	C	A	1	1	1
NC_027305.1	73145496	T	C	0.991249	1	0.964436
NC_027305.1	73149991	C	A	0.973877	1	0.964436
NC_027305.1	73151877	C	G	1	1	0.982261
NC_027305.1	73152536	A	C	1	1	0.991179
NC_027305.1	73160527	G	A	1	1	1
NC_027305.1	73160858	A	G	1	1	0.991179
NC_027305.1	73173349	G	T	1	1	0.973243
NC_027305.1	73181698	T	A	0.991249	1	0.973088
NC_027305.1	73182452	C	A	1	1	0.954513
NC_027305.1	73184210	A	G	1	1	1
NC_027305.1	73184363	A	G	0.991249	1	0.991249
NC_027305.1	73184803	G	A	1	1	0.982261
NC_027305.1	73186106	C	G	1	1	0.991179
NC_027305.1	73187052	C	A	1	1	0.991179
NC_027305.1	73201175	A	G	NA	1	NA
NC_027305.1	73202293	C	A	0.931191	1	0.931191
NC_027305.1	73206489	G	A	1	NA	0.991179
NC_027305.1	73207265	G	A	1	1	0.982261
NC_027305.1	73207546	C	T	1	1	1
NC_027305.1	73207547	A	T	1	1	1
NC_027305.1	73208228	T	G	NA	1	1
NC_027305.1	73210422	G	A	0.991179	1	0.991179
NC_027305.1	73213466	A	G	1	1	NA
NC_027305.1	73215004	A	C	1	1	1
NC_027305.1	73218817	A	G	0.991179	1	0.973243
NC_027305.1	73220339	G	A	1	1	1
NC_027305.1	73220360	A	G	1	1	0.982261
NC_027305.1	73224122	T	G	1	1	NA
NC_027305.1	73226634	T	C	0.991249	1	0.991179
NC_027305.1	73230942	A	C	1	1	NA
NC_027305.1	73231477	G	A	1	1	0.991179
NC_027305.1	73231720	A	G	1	1	0.991179
NC_027305.1	73231773	A	G	1	1	0.982261
NC_027305.1	73231818	G	C	1	1	0.982261
NC_027305.1	73231846	T	C	1	1	0.982261
NC_027305.1	73232062	C	A	1	1	0.982261
NC_027305.1	73232561	T	G	1	1	0.991179
NC_027305.1	73248391	T	G	0.991179	1	0.991179
NC_027305.1	73248394	A	G	0.982219	1	0.991249
NC_027305.1	73252221	T	C	0.991179	1	0.991179
NC_027305.1	73252456	G	A	NA	1	0.982091
NC_027305.1	73266619	A	G	0.982219	1	0.973305
NC_027305.1	73272393	G	T	0.973305	1	0.982219
NC_027305.1	73272394	A	T	0.982219	1	0.973305
NC_027305.1	73283731	G	C	0.991179	1	0.991179
NC_027305.1	73289093	C	T	1	0.965255	0.991179
NC_027305.1	73314469	C	T	1	0.991179	0.964124
NC_027305.1	73320468	A	G	1	NA	0.982261
NC_027305.1	73320506	G	C	1	NA	0.991102
NC_027305.1	73406941	T	G	0.982261	1	0.964124
NC_027305.1	73413468	A	C	0.972926	1	0.945402
NC_027305.1	73413473	G	T	0.972926	1	0.905986
NC_027305.1	73428268	G	A	NA	NA	1
NC_027305.1	73428273	G	T	NA	NA	1
NC_027305.1	73492119	C	T	1	1	0.991179
NC_027305.1	73501527	C	T	0.956676	1	0.948139
NC_027305.1	73515233	A	T	NA	1	0.954513
NC_027305.1	73515234	A	G	NA	1	0.973088
NC_027305.1	73516334	C	T	1	1	NA
NC_027305.1	73516739	T	C	1	1	1
NC_027305.1	73520156	C	A	1	1	0.973243
NC_027305.1	73521255	G	A	0.991249	1	0.991179
NC_027305.1	73528154	C	T	1	1	0.991249
NC_027305.1	73537257	G	T	1	1	1
NC_027305.1	73539964	G	A	1	1	0.991179
NC_027305.1	73543937	G	T	1	NA	0.991179
NC_027305.1	73543943	A	G	1	NA	0.991179
NC_027305.1	73544212	A	G	0.991249	1	1
NC_027305.1	73550517	G	C	1	1	1
NC_027305.1	73568748	G	A	1	1	0.991179
NC_027305.1	73570405	T	A	0.991249	1	0.991249
NC_027305.1	73591104	G	T	1	1	0.982261
NC_027305.1	73602966	C	T	1	1	0.982261
NC_027305.1	74507508	T	A	NA	1	0.982261
NC_027305.1	74508415	A	C	1	1	0.991179
NC_027305.1	74518237	G	A	0.991179	1	0.991179
NC_027305.1	74520631	T	G	1	0.982386	1
NC_027305.1	74520703	C	G	1	1	1
NC_027305.1	74530084	G	C	0.991179	1	0.964124
NC_027305.1	74531753	T	C	1	1	0.973243
NC_027305.1	74532277	C	A	0.991179	1	0.991179
NC_027305.1	74544925	T	C	0.991179	1	0.973243
NC_027305.1	74594306	C	T	0.991179	1	0.991179
NC_027305.1	74594487	T	C	0.9821	1	0.973078
NC_027305.1	74605024	C	G	0.991179	1	0.982261
NC_027305.1	74650771	A	G	0.991179	1	0.982261
NC_027305.1	74656989	A	G	0.991249	1	0.973088
NC_027305.1	74657170	A	C	1	NA	NA
NC_027305.1	74657171	A	T	1	NA	NA
NC_027305.1	74719231	G	A	0.982261	1	0.936148
NC_027305.1	74780962	G	A	0.9821	1	0.973078
NC_027305.1	74809349	G	T	0.982261	1	0.982261
NC_027305.1	74813736	T	C	0.991179	1	0.991179
NC_027305.1	74820849	C	T	1	1	0.991179
NC_027305.1	74828504	C	T	1	0.991249	1
NC_027305.1	74829714	A	T	0.991179	1	0.991179
NC_027305.1	74829853	A	G	0.991179	1	0.973088
NC_027305.1	74830310	C	T	1	1	0.991179
NC_027305.1	74830394	G	A	1	1	0.991179
NC_027305.1	74830455	G	C	NA	1	0.973243
NC_027305.1	74832680	G	C	0.956676	1	0.946833
NC_027305.1	74833717	G	A	1	1	0.982261
NC_027305.1	74833779	G	A	1	1	1
NC_027305.1	74837982	C	A	0.991249	1	1
NC_027305.1	74838071	C	T	1	1	1
NC_027305.1	74838261	C	T	1	1	NA
NC_027305.1	74838456	G	C	0.991249	1	1
NC_027305.1	74840265	C	A	1	1	1
NC_027305.1	74840329	T	A	1	1	0.991179
NC_027305.1	74840550	G	T	1	1	1
NC_027305.1	74840670	C	G	1	1	0.991249
NC_027305.1	74842160	T	C	NA	1	0.991179
NC_027305.1	74844417	G	C	0.991179	1	0.982261
NC_027305.1	74851674	T	G	0.948139	1	0.956676
NC_027305.1	74882532	A	G	0.965255	1	0.965255
NC_027305.1	74885491	C	T	1	NA	1
NC_027305.1	74907886	A	T	1	0.991249	NA
NC_027305.1	74910221	C	A	0.973877	1	0.926795
NC_027305.1	74917303	T	G	1	1	NA
NC_027305.1	74917304	A	G	1	1	NA
NC_027305.1	74917473	A	G	1	1	0.991179
NC_027305.1	74918130	T	C	1	1	NA
NC_027305.1	74918144	A	T	1	1	NA
NC_027305.1	74918193	G	T	1	0.991249	1
NC_027305.1	74918270	A	C	1	1	0.991179
NC_027305.1	74918710	G	A	1	1	1
NC_027305.1	74920010	A	G	0.991249	1	1
NC_027305.1	74927102	A	C	1	1	0.991179
NC_027305.1	74927165	A	C	1	1	0.991179
NC_027305.1	74927367	T	C	1	1	NA
NC_027305.1	74928046	C	T	NA	1	NA
NC_027305.1	74929262	G	C	1	1	0.991179
NC_027305.1	74930642	C	A	1	1	1
NC_027305.1	74933216	A	C	1	1	0.973243
NC_027305.1	74933548	T	C	1	1	0.991179
NC_027305.1	74936890	T	G	1	1	0.982261
NC_027305.1	74940227	A	C	1	1	0.982542
NC_027305.1	74941289	C	A	1	1	0.991179
NC_027305.1	74941371	C	T	0.991249	1	0.982219
NC_027305.1	74942395	G	C	1	1	1
NC_027305.1	74945150	T	G	0.991249	1	0.991249
NC_027305.1	74945200	C	G	1	1	0.991179
NC_027305.1	75664866	T	C	1	1	0.982261
NC_027305.1	77382568	T	A	0.991249	1	0.973088
NC_027305.1	77382571	C	T	0.991179	1	0.982261
NC_027305.1	77408659	T	G	0.991249	1	0.982219
NC_027305.1	77408666	T	C	1	0.982386	0.982261
NC_027305.1	77409905	G	T	1	1	0.982261
NC_027305.1	77409907	A	G	0.991179	1	0.982261
NC_027305.1	77421366	G	C	0.991179	1	0.973243
NC_027305.1	77423036	G	C	0.991179	1	0.982261
NC_027305.1	77455415	A	G	1	NA	NA
NC_027305.1	77498965	A	G	NA	1	0.982091
NC_027305.1	77516020	T	C	0.991179	1	0.945578
NC_027305.1	77542939	T	G	NA	1	NA
NC_027305.1	77551163	T	C	1	1	0.973243
NC_027305.1	77553584	A	G	0.991179	1	1
NC_027305.1	77560760	A	G	0.991179	1	NA
NC_027305.1	77569603	A	T	1	1	1
NC_027305.1	77579659	C	A	0.991179	1	0.982261
NC_027305.1	77925400	G	T	NA	1	NA
NC_027305.1	78204975	G	A	0.991249	1	0.973305
NC_027305.1	78207490	G	T	1	0.991249	1
NC_027305.1	78207637	A	G	1	1	0.991179
NC_027305.1	78209740	T	A	1	1	0.991179
NC_027305.1	78211787	G	A	1	1	0.982261
NC_027305.1	78212323	G	C	1	1	0.982261
NC_027305.1	78229813	A	G	1	1	1
NC_027305.1	78232025	T	A	0.973877	1	0.945325
NC_027305.1	78235178	T	A	1	1	0.991179
NC_027305.1	78235773	C	A	1	1	0.982261
NC_027305.1	78235920	G	A	1	1	0.991179
NC_027305.1	78255837	A	G	1	1	1
NC_027305.1	78255894	C	G	1	1	0.991179
NC_027305.1	78256227	T	C	1	NA	0.991179
NC_027305.1	78256578	C	A	0.991249	1	0.982219
NC_027305.1	78257032	G	A	1	1	1
NC_027305.1	78257180	C	A	1	1	0.991179
NC_027305.1	78257804	C	A	1	1	0.982261
NC_027305.1	78257833	G	C	1	0.991249	0.982261
NC_027305.1	78257988	T	A	1	1	0.991179
NC_027305.1	78258330	C	T	1	1	0.991179
NC_027305.1	78258345	G	C	1	1	1
NC_027305.1	78258369	A	T	1	1	0.991179
NC_027305.1	78258382	T	C	1	1	1
NC_027305.1	78258396	C	T	1	1	1
NC_027305.1	78279188	A	G	0.973877	1	0.982219
NC_027305.1	78287066	G	C	1	1	1
NC_027305.1	78289097	T	G	1	1	1
NC_027305.1	78293927	T	C	0.991249	1	0.982219
NC_027305.1	78295556	C	A	1	1	0.964124
NC_027305.1	78298354	G	T	1	1	0.991179
NC_027305.1	78299973	C	G	1	1	NA
NC_027305.1	78302162	G	C	0.982542	1	0.944955
NC_027305.1	78304793	C	G	0.982542	1	0.964436
NC_027305.1	78304853	C	A	NA	0.991249	1
NC_027305.1	78309005	G	T	1	1	0.991179
NC_027305.1	78318307	G	A	0.982542	1	0.963963
NC_027305.1	79274791	A	T	0.991179	1	0.964124
NC_027305.1	79277329	T	C	1	1	0.991179
NC_027306.1	41820332	C	T	1	1	NA
NC_027306.1	41820435	A	G	1	1	1
NC_027306.1	41820994	A	G	1	1	0.982261
NC_027306.1	41821877	G	C	1	1	1
NC_027306.1	41828996	G	T	1	1	0.991179
NC_027306.1	41829001	C	A	1	1	0.991179
NC_027306.1	41831205	T	C	1	1	0.954903
NC_027306.1	58771662	A	C	NA	NA	1
NC_027306.1	58772007	C	G	NA	NA	1
NC_027307.1	17862841	C	A	1	1	0.982219
NC_027308.1	1157970	A	G	NA	1	0.954424
NC_027308.1	15820430	A	G	0.991179	1	0.991179
NC_027308.1	15830797	C	T	0.991179	1	0.991179
NC_027308.1	15833818	T	A	0.945856	1	0.964124
NC_027308.1	15863406	T	C	1	1	1
NC_027308.1	15863515	C	T	1	1	0.991179
NC_027308.1	15864240	G	A	1	1	0.991179
NC_027308.1	106859252	T	G	0.982542	1	0.954886
NC_027308.1	106859690	C	T	1	1	0.991179
NC_027308.1	106916444	T	G	1	1	0.991179
NC_027308.1	106918724	G	A	1	1	0.991179
NC_027308.1	106918740	C	A	0.982542	1	0.991179
NC_027308.1	106920261	T	G	1	0.991249	0.991179
NC_027308.1	106920355	T	G	1	1	1
NC_027308.1	106921038	C	T	1	1	1
NC_027308.1	106921123	C	A	NA	1	1
NC_027308.1	106921232	T	C	1	0.991249	0.991179
NC_027308.1	106921962	T	A	1	0.982542	0.982261
NC_027308.1	106923026	C	T	0.991249	1	0.991249
NC_027308.1	106923529	A	G	1	1	0.991179
NC_027308.1	106924185	G	A	1	1	0.973088
NC_027308.1	106924976	G	A	1	1	1
NC_027308.1	106929515	C	T	1	1	0.991179
NC_027308.1	106929560	G	A	1	1	0.991179
NC_027308.1	106930906	C	T	1	0.982542	0.973243
NC_027308.1	107425111	G	A	1	1	0.991179
NC_027308.1	107425949	C	T	1	1	0.991179
NC_027308.1	107426046	C	T	1	1	0.991179
NC_027308.1	107426230	C	T	1	1	0.991179
NC_027308.1	107426359	T	G	1	1	1
NC_027308.1	107426361	T	C	1	1	1
NC_027308.1	107426435	G	A	1	1	1
NC_027308.1	107428096	T	C	1	1	0.991179
NC_027308.1	107429729	A	T	1	1	1
NC_027308.1	107429774	A	G	1	1	0.991179
NC_027308.1	107432111	C	G	1	1	1
NC_027308.1	107433232	G	C	0.982542	1	0.973305
NC_027308.1	107434432	A	C	1	1	1
NC_027308.1	107434733	T	A	1	0.982542	NA
NC_027308.1	107435919	T	G	0.991179	1	0.991179
NC_027308.1	107438959	G	A	1	0.991249	0.991179
NC_027308.1	107438960	T	G	1	0.973877	0.956676
NC_027308.1	107445973	T	C	1	1	0.973877
NC_027308.1	107446568	C	G	1	1	0.991179
NC_027308.1	107451917	C	T	1	1	0.991179
NC_027308.1	107453723	T	A	0.991249	1	0.991249
NC_027308.1	107454804	G	T	NA	1	0.991098
NC_027308.1	107455081	G	A	1	1	1
NC_027308.1	107458468	T	C	0.948139	1	0.938098
NC_027308.1	107465558	G	A	1	1	0.982261
NC_027308.1	107465588	T	C	NA	1	1
NC_027308.1	107465969	G	A	0.991249	1	0.946833
NC_027308.1	107481427	T	C	0.991249	1	0.991249
NC_027308.1	107481642	A	G	0.991249	1	0.991249
NC_027308.1	107482349	T	C	1	1	0.982261
NC_027308.1	107482579	T	C	1	1	0.982261
NC_027308.1	107483219	G	A	1	1	1
NC_027308.1	107483398	G	A	NA	1	0.991098
NC_027308.1	107484349	A	G	1	1	0.982261
NC_027308.1	107484690	G	T	0.991249	1	1
NC_027308.1	107484854	A	T	1	1	NA
NC_027308.1	107485473	G	A	1	1	1
NC_027308.1	107486216	C	T	1	1	0.991179
NC_027308.1	107486375	T	A	1	1	1
NC_027308.1	107486425	G	T	1	1	1
NC_027308.1	107486555	C	A	1	1	0.973243
NC_027308.1	107487579	C	A	1	1	0.991179
NC_027308.1	107488050	G	A	1	1	NA
NC_027308.1	107489113	G	A	1	1	0.991179
NC_027308.1	107489168	T	G	1	1	NA
NC_027308.1	107489596	A	G	1	1	1
NC_027308.1	107489790	A	T	1	1	1
NC_027308.1	107490001	G	C	1	1	1
NC_027308.1	107490027	A	T	1	1	1
NC_027308.1	107490070	T	G	1	1	NA
NC_027308.1	107490121	A	C	1	1	0.991179
NC_027308.1	107490693	T	G	1	1	0.991179
NC_027308.1	107490952	C	A	1	1	0.982261
NC_027308.1	107490962	G	T	0.991179	1	0.982261
NC_027308.1	107491001	A	C	1	1	0.991179
NC_027308.1	107491437	A	C	1	1	0.991179
NC_027308.1	107492223	C	A	0.982542	1	NA
NC_027308.1	107492476	C	T	0.982542	1	0.963963
NC_027308.1	107492799	T	A	1	1	0.991179
NC_027308.1	107492980	G	A	0.973877	1	0.963963
NC_027308.1	107493263	T	G	1	1	0.991179
NC_027308.1	107493626	T	A	0.991249	1	0.982219
NC_027308.1	107494321	A	C	1	1	0.964124
NC_027308.1	107494381	T	C	1	1	0.991179
NC_027308.1	107494460	T	C	1	1	1
NC_027308.1	107496014	T	C	0.965255	1	0.925998
NC_027308.1	107498005	G	T	0.973877	1	0.939644
NC_027308.1	107498642	A	T	1	1	1
NC_027308.1	107500001	T	A	1	1	1
NC_027308.1	107501753	T	C	0.991179	1	0.982261
NC_027308.1	107501846	T	A	1	1	0.982261
NC_027308.1	107502119	T	C	0.973877	1	0.964436
NC_027308.1	107503676	A	T	0.991249	1	0.963963
NC_027308.1	107505137	G	T	1	1	NA
NC_027308.1	107508196	A	T	1	NA	0.991179
NC_027308.1	107508197	A	T	1	NA	0.991179
NC_027308.1	107508198	A	T	1	NA	0.991179
NC_027308.1	107511325	A	G	1	1	1
NC_027308.1	107511893	C	T	1	1	0.991179
NC_027308.1	107512559	A	T	NA	1	NA
NC_027308.1	107514898	A	C	0.973877	1	0.955612
NC_027308.1	107515596	G	A	NA	1	0.894608
NC_027308.1	107522570	C	T	1	1	0.991179
NC_027308.1	107523270	A	G	1	1	0.991179
NC_027308.1	107527974	T	G	1	1	NA
NC_027308.1	107533564	T	G	1	1	0.982261
NC_027308.1	107533653	G	T	1	0.991249	0.991179
NC_027308.1	107534020	A	G	0.973305	1	0.973305
NC_027308.1	107537951	G	T	1	1	1
NC_027308.1	107544722	T	C	1	1	1
NC_027308.1	107545043	T	A	0.991249	1	1
NC_027308.1	107545221	A	C	1	1	1
NC_027308.1	107545767	A	T	1	1	1
NC_027308.1	126200039	A	C	1	1	0.973243
NC_027308.1	126230923	C	A	1	1	1
NC_027308.1	126283798	A	C	1	1	1
NC_027308.1	126301128	C	T	1	1	0.991179
NC_027308.1	126301264	T	C	1	1	0.982261
NC_027308.1	126304052	C	A	1	1	1
NC_027308.1	126308045	T	C	1	1	0.991179
NC_027308.1	126308835	T	C	1	1	0.973243
NC_027308.1	126309562	C	T	1	1	1
NC_027308.1	126309685	T	A	1	1	0.991179
NC_027308.1	126309841	C	A	NA	1	0.972978
NC_027308.1	126310832	T	G	1	1	0.915957
NC_027308.1	128252320	A	T	1	1	0.982261
NC_027308.1	130001810	T	C	NA	NA	1
NC_027308.1	130003213	T	C	1	1	1
NC_027308.1	130003740	G	C	NA	1	NA
NC_027308.1	130003939	T	G	1	1	0.973088
NC_027308.1	130004107	T	G	1	NA	0.982063
NC_027308.1	130004143	C	G	NA	NA	1
NC_027308.1	130004149	T	C	NA	NA	1
NC_027308.1	130004953	A	G	0.982542	1	0.963963
NC_027308.1	130004958	A	T	0.991249	1	0.973088
NC_027308.1	130004959	C	G	0.991249	1	0.973088
NC_027308.1	130004962	G	C	0.982219	1	0.963853
NC_027308.1	130004971	T	G	1	1	0.982261
NC_027308.1	130004975	A	C	0.982542	1	0.973305
NC_027308.1	130005085	G	C	1	1	1
NC_027308.1	130005296	C	A	1	1	0.991179
NC_027308.1	130006564	A	G	0.991249	1	0.963853
NC_027308.1	130006699	T	A	1	1	0.973243
NC_027308.1	130009512	A	T	1	1	1
NC_027308.1	130009915	T	C	1	1	1
NC_027308.1	130009942	T	A	1	1	1
NC_027308.1	130010244	A	T	1	1	1
NC_027308.1	130011196	T	A	1	1	0.963853
NC_027308.1	130011369	C	A	1	1	1
NC_027308.1	130011409	A	G	0.956676	1	0.948139
NC_027308.1	130033166	C	T	0.991249	1	0.991249
NC_027308.1	130041677	G	A	1	NA	NA
NC_027308.1	130043576	G	T	1	1	0.991179
NC_027308.1	130048025	G	A	1	1	0.982261
NC_027308.1	130098138	T	A	1	1	0.982261
NC_027308.1	131567325	T	G	1	1	1
NC_027308.1	131570474	A	T	1	1	1
NC_027308.1	131588286	A	G	1	1	0.991179
NC_027308.1	131589669	T	C	1	1	NA
NC_027308.1	131593766	T	C	1	1	0.982261
NC_027308.1	131593817	C	G	1	1	0.973243
NC_027308.1	131593823	A	T	1	1	0.982261
NC_027308.1	131594035	G	A	NA	1	NA
NC_027308.1	131594879	C	A	1	1	0.982261
NC_027308.1	131601997	C	A	NA	1	0.946346
NC_027308.1	131603338	C	G	0.973305	1	0.955612
NC_027308.1	131604815	A	C	1	1	1
NC_027308.1	131608012	C	T	1	1	0.991179
NC_027308.1	131608058	A	C	1	1	0.982261
NC_027308.1	131608941	T	C	0.991249	1	0.954513
NC_027308.1	131609445	C	T	1	1	0.935985
NC_027308.1	131611381	T	G	0.991249	1	0.982219
NC_027308.1	131611956	T	G	0.991249	1	0.991249
NC_027308.1	131613178	A	G	1	0.991249	0.991179
NC_027308.1	131613601	G	C	NA	1	0.982091
NC_027308.1	131615276	T	A	1	1	NA
NC_027308.1	131623431	G	T	1	1	1
NC_027308.1	131623544	G	T	0.982542	1	0.973877
NC_027308.1	131623691	T	C	1	1	0.991249
NC_027308.1	131623955	G	A	0.965255	1	0.965255
NC_027308.1	131624032	A	G	1	1	1
NC_027308.1	131624619	C	A	0.991179	1	0.982219
NC_027308.1	131624620	T	G	1	1	0.991249
NC_027308.1	131624718	A	T	1	1	0.991249
NC_027308.1	131625308	C	T	1	1	0.991179
NC_027308.1	131626121	C	T	0.973877	1	0.955612
NC_027308.1	131626255	A	C	NA	1	1
NC_027308.1	131628186	C	A	1	1	1
NC_027308.1	131628393	T	C	1	1	0.982261
NC_027308.1	131628411	C	G	1	1	0.991179
NC_027308.1	131628521	G	T	1	1	0.982261
NC_027308.1	131628806	G	A	1	1	NA
NC_027308.1	131635280	G	A	1	1	0.991179
NC_027308.1	131639029	G	A	0.982542	1	0.964436
NC_027308.1	131639149	C	T	1	1	0.982261
NC_027308.1	131641362	A	C	0.991249	1	0.973305
NC_027308.1	131641586	C	A	1	1	0.991249
NC_027308.1	131642362	C	G	0.991249	1	0.963609
NC_027308.1	131646083	A	G	1	1	0.991179
NC_027308.1	131646737	T	A	1	1	1
NC_027308.1	131647229	T	A	1	NA	0.936148
NC_027308.1	131647429	A	C	0.982542	1	0.973877
NC_027308.1	131647516	T	G	1	1	0.991179
NC_027308.1	131647894	C	T	0.991249	1	0.991249
NC_027308.1	131647954	T	A	0.982542	1	0.982542
NC_027308.1	131656111	G	T	1	1	0.991249
NC_027308.1	131657453	A	C	1	1	0.982261
NC_027308.1	131657580	A	T	0.991249	1	0.973088
NC_027308.1	131657607	G	A	NA	1	0.954424
NC_027308.1	131657858	C	T	NA	1	0.863695
NC_027308.1	131657972	T	C	NA	1	0.904287
NC_027308.1	131658390	T	C	1	1	0.973243
NC_027308.1	131661860	A	G	1	1	0.982261
NC_027308.1	131664015	G	A	1	1	NA
NC_027308.1	131846012	G	T	0.965255	1	0.955612
NC_027308.1	131856868	G	A	NA	1	1
NC_027308.1	131905419	G	A	1	1	NA
NC_027308.1	131905478	C	A	1	0.991172	NA
NC_027308.1	131907523	T	G	1	1	0.991179
NC_027308.1	131907808	C	G	1	1	0.991179
NC_027308.1	131908286	C	T	1	NA	NA
NC_027308.1	131909230	G	A	1	1	0.991179
NC_027308.1	131909521	G	T	0.991249	1	0.991249
NC_027308.1	131909602	T	C	NA	1	0.972978
NC_027308.1	131909733	T	C	1	1	0.964124
NC_027308.1	131913736	A	C	1	1	1
NC_027308.1	131914150	G	A	1	1	0.982261
NC_027308.1	131917763	T	C	1	1	NA
NC_027308.1	131919775	A	T	1	1	0.973243
NC_027308.1	131920383	C	T	NA	1	0.972825
NC_027308.1	131923601	G	A	1	1	1
NC_027308.1	131923789	G	A	1	1	1
NC_027308.1	131936583	T	G	1	1	0.954513
NC_027308.1	131939288	G	T	1	1	1
NC_027308.1	131942108	G	A	1	1	0.991179
NC_027308.1	131958721	C	T	1	1	0.982261
NC_027308.1	131959908	C	A	1	1	1
NC_027308.1	131961683	A	G	1	1	NA
NC_027308.1	131961765	A	C	0.991249	1	0.982219
NC_027308.1	131962768	T	A	1	1	0.991179
NC_027308.1	131965963	C	A	1	1	1
NC_027308.1	131966189	T	G	0.982542	1	0.991249
NC_027308.1	131966744	A	G	1	1	0.991098
NC_027308.1	131967580	C	A	1	1	0.991179
NC_027308.1	131987961	C	T	NA	NA	1
NC_027308.1	131987967	C	T	NA	NA	1
NC_027308.1	132741681	G	A	1	1	0.991179
NC_027308.1	132741902	G	A	1	NA	0.991179
NC_027308.1	132746547	C	A	1	1	1
NC_027308.1	132747101	T	C	1	1	0.973243
NC_027308.1	132752101	A	C	1	1	0.991179
NC_027308.1	132752455	C	A	1	1	1
NC_027308.1	132757975	C	T	1	1	0.991179
NC_027308.1	132758021	C	G	1	1	1
NC_027308.1	132758045	C	A	1	1	1
NC_027308.1	132758365	G	A	1	1	0.991179
NC_027308.1	132760635	A	C	1	1	0.991179
NC_027308.1	132761402	A	C	0.948139	1	0.973877
NC_027308.1	132762010	C	G	1	1	0.991179
NC_027308.1	132762126	T	A	1	1	1
NC_027308.1	132768984	T	C	1	1	0.982261
NC_027308.1	132769899	G	C	1	1	0.964436
NC_027308.1	132773035	T	C	NA	1	0.991098
NC_027308.1	132773039	T	C	NA	1	0.991098
NC_027308.1	132774536	C	G	1	1	0.991179
NC_027308.1	132774807	C	T	1	1	0.991179
NC_027308.1	132774896	T	A	1	1	0.991179
NC_027308.1	132774963	T	A	1	1	0.991179
NC_027308.1	132775109	A	T	1	1	1
NC_027308.1	132776105	G	T	NA	1	0.982091
NC_027308.1	132778572	A	G	1	1	1
NC_027308.1	132779997	A	C	0.991249	1	0.991249
NC_027308.1	132780043	A	G	0.982542	1	0.954513
NC_027308.1	132781928	C	G	1	1	0.991179
NC_027308.1	132783793	A	T	1	NA	0.991179
NC_027308.1	132783806	A	T	1	NA	1
NC_027308.1	132783844	C	A	1	NA	0.973243
NC_027308.1	132784595	T	G	0.991249	1	0.973305
NC_027308.1	132785852	A	G	1	1	0.982261
NC_027308.1	132789119	C	G	1	1	NA
NC_027308.1	132798884	G	A	1	NA	1
NC_027308.1	132799808	A	C	0.982542	1	0.964436
NC_027308.1	132802661	T	C	0.965255	1	NA
NC_027308.1	132839471	G	T	1	1	0.991179
NC_027308.1	132840860	A	G	0.991249	1	0.973088
NC_027308.1	132849693	T	C	1	1	1
NC_027308.1	132852160	G	A	1	1	0.991179
NC_027308.1	132860851	C	T	0.991249	1	0.991249
NC_027308.1	132861845	T	C	1	NA	0.964124
NC_027308.1	132913074	G	C	1	1	1
NC_027308.1	132913075	C	G	1	1	1
NC_027308.1	132940025	C	T	1	1	0.991249
NC_027308.1	132942865	A	C	1	1	0.991179
NC_027308.1	132946243	C	G	0.973877	1	0.973877
NC_027308.1	132947778	A	G	1	1	0.991179
NC_027308.1	132961148	A	G	1	NA	NA
NC_027308.1	132961431	G	T	1	NA	0.991179
NC_027308.1	132961546	G	T	1	NA	NA
NC_027308.1	132961638	G	A	1	1	1
NC_027308.1	132961989	G	T	0.982542	1	0.982219
NC_027308.1	132962842	C	T	0.982542	1	0.963853
NC_027308.1	132966415	T	G	1	1	0.991179
NC_027308.1	132966812	G	A	1	1	NA
NC_027308.1	132967925	G	C	0.956676	1	0.927937
NC_027308.1	132969039	G	T	1	0.973877	0.991179
NC_027308.1	132969344	C	G	0.948139	1	0.919047
NC_027308.1	132969348	C	T	0.956676	1	0.938098
NC_027308.1	132969551	C	T	1	1	0.982261
NC_027308.1	132971208	C	T	NA	1	NA
NC_027308.1	132971316	T	C	1	1	0.982261
NC_027308.1	132975372	A	C	1	NA	NA
NC_027308.1	132975387	C	G	1	NA	0.991179
NC_027308.1	132976899	T	C	1	NA	0.963756
NC_027308.1	132976923	T	C	1	NA	0.982261
NC_027308.1	132985795	G	A	1	1	1
NC_027308.1	132989344	G	A	0.965255	1	0.963963
NC_027308.1	133056990	A	T	0.982542	1	0.973305
NC_027308.1	133077189	C	T	0.956676	1	0.954886
NC_027308.1	133085130	G	A	NA	1	0.991098
NC_027308.1	133085745	C	A	1	1	1
NC_027308.1	133095849	C	T	1	1	0.973243
NC_027308.1	133104205	A	G	1	1	0.991179
NC_027308.1	133108619	A	G	1	1	0.991179
NC_027308.1	133108789	T	C	1	1	1
NC_027308.1	133109544	A	G	0.991249	1	0.963963
NC_027308.1	133110707	A	T	0.982542	1	0.954513
NC_027308.1	133114131	A	G	0.991249	1	0.991249
NC_027308.1	133114763	G	C	0.982542	1	0.964436
NC_027308.1	133114833	G	A	1	1	0.991179
NC_027308.1	133115059	A	G	1	1	NA
NC_027308.1	133115657	A	C	1	1	1
NC_027308.1	137171903	G	A	NA	1	NA
NC_027308.1	137171986	A	G	NA	1	0.991098
NC_027308.1	137226486	G	A	0.982542	1	NA
NC_027308.1	137226488	A	T	1	1	NA
NC_027308.1	137229791	C	T	1	1	0.964436
NC_027308.1	137239534	A	T	0.956676	1	0.991179
NC_027308.1	137240385	A	G	1	1	0.982219
NC_027308.1	137242362	G	T	0.991249	1	0.991249
NC_027308.1	137243306	G	T	1	NA	0.982261
NC_027308.1	137243321	T	C	1	NA	1
NC_027308.1	137243407	C	A	NA	1	1
NC_027308.1	137286850	A	C	0.991249	1	0.991179
NC_027308.1	137288444	T	C	1	1	1
NC_027308.1	137288778	A	G	1	1	0.982261
NC_027308.1	137288791	G	A	1	1	0.982261
NC_027308.1	137288797	A	C	0.991249	1	NA
NC_027308.1	137288895	A	T	NA	1	0.982261
NC_027308.1	137289074	G	A	1	1	NA
NC_027308.1	137289198	A	G	1	NA	0.991179
NC_027308.1	137297272	A	G	0.991249	1	0.982219
NC_027308.1	137302610	T	C	NA	1	0.935423
NC_027308.1	137303214	T	C	1	1	0.991179
NC_027308.1	137366993	G	A	1	1	0.991179
NC_027308.1	137367175	A	G	NA	1	0.944955
NC_027308.1	137367864	C	G	0.991179	1	0.991179
NC_027308.1	137368279	C	T	1	1	0.973305
NC_027308.1	137368339	G	T	0.973305	1	0.973088
NC_027308.1	137368412	A	G	0.973877	1	0.936873
NC_027308.1	137368842	T	C	0.991249	1	0.982219
NC_027308.1	137843318	G	A	1	NA	0.982261
NC_027308.1	137844024	C	A	1	0.991249	1
NC_027308.1	137844166	A	C	1	NA	1
NC_027308.1	137844216	A	G	1	NA	1
NC_027308.1	137844282	T	A	1	NA	0.991179
NC_027308.1	137844588	T	A	1	NA	NA
NC_027308.1	137914423	T	C	1	1	1
NC_027308.1	138973223	C	A	1	1	1
NC_027308.1	138974177	G	T	1	NA	NA
NC_027308.1	138975760	A	C	0.965255	1	0.936873
NC_027308.1	138976006	T	C	1	NA	0.982261
NC_027308.1	138983642	C	T	1	NA	0.982261
NC_027308.1	139180846	C	A	0.991249	1	0.982219
NC_027308.1	139185089	T	C	1	NA	0.919047
NC_027308.1	139204493	G	T	NA	NA	1
NC_027308.1	139401749	G	A	0.973305	1	0.874245
NC_027308.1	139401778	G	A	1	NA	0.915957
NC_027308.1	139405711	C	G	0.991179	1	0.982261
NC_027309.1	16377549	C	T	1	1	0.982261
NC_027309.1	16397613	T	C	1	1	0.982219
NC_027309.1	16397798	C	T	1	1	0.991179
NC_027309.1	16405981	T	A	0.982542	1	0.973877
NC_027309.1	16407792	A	G	1	1	0.991179
NC_027309.1	16408146	T	C	1	1	1
NC_027309.1	16408294	C	G	1	1	1
NC_027309.1	16409349	A	T	1	1	1
NC_027309.1	16410664	C	T	0.991249	1	0.991249
NC_027309.1	16411011	T	G	0.982542	1	1
NC_027309.1	16411107	A	C	1	1	1
NC_027309.1	16411149	G	A	NA	1	NA
NC_027309.1	16411218	G	A	1	1	0.991249
NC_027309.1	16411254	A	T	NA	NA	1
NC_027309.1	16411257	A	T	0.991179	1	0.991179
NC_027309.1	16411736	G	A	1	1	0.982261
NC_027309.1	16411911	C	A	NA	1	1
NC_027309.1	16412110	T	C	1	0.991249	0.991249
NC_027309.1	16422733	T	G	1	1	1
NC_027309.1	16424396	C	T	0.965255	1	0.938098
NC_027309.1	16424512	T	G	0.939644	1	0.929407
NC_027309.1	16425276	T	G	NA	0.740142	1
NC_027309.1	16427647	A	G	1	1	NA
NC_027309.1	16427965	A	T	1	1	1
NC_027309.1	16428006	A	G	0.991249	1	NA
NC_027309.1	16428370	C	A	1	NA	0.982542
NC_027309.1	16430258	A	G	0.973877	1	0.973877
NC_027309.1	16431329	C	A	1	1	1
NC_027309.1	16431569	T	C	1	1	0.973243
NC_027309.1	16431581	T	G	1	1	0.982261
NC_027309.1	16432335	A	T	0.982542	1	0.991249
NC_027309.1	16432610	A	C	1	1	1
NC_027309.1	16433308	A	C	NA	1	0.920759
NC_027309.1	16438410	G	T	1	1	1
NC_027309.1	16466699	G	T	0.956676	1	0.991249
NC_027309.1	16469072	T	C	0.973877	1	0.973877
NC_027309.1	16469832	G	T	0.991179	1	0.991179
NC_027309.1	16470434	C	A	1	1	1
NC_027309.1	16470435	C	A	1	1	1
NC_027309.1	16486602	T	G	1	1	0.991179
NC_027309.1	16490235	G	T	0.973877	1	0.956676
NC_027309.1	16512492	G	T	0.991249	1	0.973305
NC_027309.1	16512921	A	G	1	1	0.991179
NC_027309.1	16537930	C	T	1	NA	NA
NC_027309.1	16545389	C	G	0.973877	1	0.964436
NC_027309.1	16546689	T	C	1	1	0.982219
NC_027309.1	16548650	A	C	0.965255	1	0.965255
NC_027309.1	16555340	T	A	0.948139	1	0.982261
NC_027309.1	16559959	C	T	0.973877	1	0.982542
NC_027309.1	16559970	T	G	0.991249	1	0.982219
NC_027309.1	16563027	G	A	1	1	1
NC_027309.1	16565043	C	G	1	1	0.982261
NC_027309.1	16566020	A	T	1	1	1
NC_027309.1	16566768	C	G	1	1	1
NC_027309.1	16566834	A	C	1	1	0.982219
NC_027309.1	16566928	T	C	1	1	0.991179
NC_027309.1	16567872	G	A	1	1	1
NC_027309.1	16568334	C	A	1	1	0.991179
NC_027309.1	16568737	C	T	NA	1	0.973056
NC_027309.1	16568973	A	C	0.991249	1	0.991249
NC_027309.1	16569002	G	C	0.982542	1	1
NC_027309.1	16569409	C	A	1	1	0.991179
NC_027309.1	16569421	C	G	1	1	0.991179
NC_027309.1	16572349	A	C	1	1	1
NC_027309.1	16585925	G	T	1	1	0.973243
NC_027309.1	16589642	G	A	1	1	0.991179
NC_027309.1	16590582	T	G	1	1	0.991179
NC_027309.1	16590599	T	C	1	1	1
NC_027309.1	16590752	G	A	1	1	0.991179
NC_027309.1	16591436	G	T	1	1	1
NC_027309.1	16593455	A	C	0.991179	1	0.991179
NC_027309.1	16606122	C	T	0.964436	1	0.945856
NC_027309.1	16606135	A	C	0.982219	1	NA
NC_027309.1	16606137	A	C	0.991179	1	NA
NC_027309.1	16621852	T	C	1	1	1
NC_027309.1	17022778	G	C	1	1	0.991179
NC_027309.1	17028968	A	G	1	1	1
NC_027309.1	17031696	C	G	1	1	0.991249
NC_027309.1	17037821	T	C	1	1	0.991249
NC_027309.1	17039252	A	G	1	1	1
NC_027309.1	17039468	A	C	1	NA	0.982261
NC_027309.1	17039570	C	T	1	1	1
NC_027309.1	17072922	G	A	NA	1	0.991172
NC_027309.1	17079037	T	G	0.956676	1	0.935985
NC_027309.1	17082634	A	T	1	1	1
NC_027309.1	17087132	T	G	1	1	1
NC_027309.1	17088085	C	T	1	1	1
NC_027309.1	17088448	A	C	1	1	1
NC_027309.1	17091873	C	A	0.965255	1	0.965255
NC_027309.1	17097796	T	A	1	1	0.991179
NC_027309.1	17100980	C	T	NA	1	0.939142
NC_027309.1	17105431	T	C	0.973877	1	0.973877
NC_027309.1	17105441	C	T	1	1	NA
NC_027309.1	17107291	G	C	1	1	1
NC_027309.1	17117071	C	T	0.965255	1	0.955612
NC_027309.1	17117135	A	G	1	1	0.982261
NC_027309.1	17117645	G	A	0.973877	1	0.945856
NC_027309.1	17118385	T	A	1	0.982542	1
NC_027309.1	17119032	A	G	1	1	0.991179
NC_027309.1	17119988	A	T	1	1	1
NC_027309.1	17120160	C	T	1	1	0.991179
NC_027309.1	17120638	T	G	1	1	0.991179
NC_027309.1	17120639	T	C	1	1	0.991179
NC_027309.1	17122262	T	G	1	1	0.991179
NC_027309.1	17122440	C	A	0.982542	1	NA
NC_027309.1	17122825	A	C	0.991249	1	NA
NC_027309.1	17122834	T	C	0.956676	1	NA
NC_027309.1	17124663	T	A	0.991249	1	0.982542
NC_027309.1	17125118	C	G	0.991249	1	0.982219
NC_027309.1	17125184	T	C	1	1	0.982261
NC_027309.1	17125218	A	G	1	1	0.991179
NC_027309.1	17125262	A	G	1	1	1
NC_027309.1	17125343	C	T	1	1	1
NC_027309.1	17125442	G	A	1	1	0.991179
NC_027309.1	17126642	A	T	1	1	0.991179
NC_027309.1	17126720	G	A	0.973877	1	0.955612
NC_027309.1	17127152	C	G	1	1	NA
NC_027309.1	17127246	G	C	1	1	1
NC_027309.1	17127433	C	A	1	0.973877	1
NC_027309.1	17127535	C	A	0.991249	1	0.982542
NC_027309.1	17128511	T	C	1	1	0.991179
NC_027309.1	17132839	G	A	1	1	1
NC_027309.1	17133089	A	C	1	1	1
NC_027309.1	17149763	C	T	1	1	0.982261
NC_027309.1	17159566	C	A	NA	1	1
NC_027309.1	17159589	T	C	1	1	0.991179
NC_027309.1	17159642	G	A	0.982542	1	0.964436
NC_027309.1	17160126	C	G	1	1	0.964124
NC_027309.1	17160325	A	G	1	1	1
NC_027309.1	17170792	A	C	NA	1	0.98239
NC_027309.1	17180021	T	G	1	1	1
NC_027309.1	17183331	A	C	0.965255	1	0.956676
NC_027309.1	17189140	G	T	0.973877	1	0.973877
NC_027309.1	17189175	C	T	0.991249	1	0.991249
NC_027309.1	17195027	G	A	1	0.991249	1
NC_027309.1	17195102	C	T	0.982542	1	0.991249
NC_027309.1	17210248	G	C	0.973877	1	0.936873
NC_027309.1	17210731	C	T	1	1	0.991179
NC_027309.1	17211884	G	A	1	1	0.991179
NC_027309.1	17214332	C	T	1	1	1
NC_027309.1	17217434	A	G	1	1	1
NC_027309.1	17217666	C	T	1	1	0.991179
NC_027309.1	17248541	C	T	1	1	1
NC_027309.1	17254035	A	G	0.965255	1	0.945856
NC_027309.1	17256638	C	T	0.982542	1	0.973877
NC_027309.1	17269552	G	A	0.956676	1	1
NC_027309.1	17285973	C	A	1	1	0.991179
NC_027309.1	17288020	G	A	1	1	1
NC_027309.1	17301310	C	G	0.982542	1	0.973305
NC_027309.1	17349216	T	A	0.991179	1	0.982261
NC_027309.1	17417546	G	A	0.954722	1	0.954424
NC_027309.1	17422313	A	G	0.991179	1	0.973243
NC_027309.1	17423919	G	A	1	1	0.982261
NC_027309.1	19291555	G	A	NA	1	NA
NC_027309.1	19294843	G	C	NA	1	0.982053
NC_027309.1	113864262	G	A	0.991179	1	0.954903
NC_027309.1	113900794	C	G	1	NA	0.982261
NC_027309.1	113903536	A	G	1	NA	NA
NC_027309.1	113903553	A	T	1	NA	0.982261
NC_027309.1	113903832	A	G	0.965255	1	0.973877
NC_027309.1	113904300	C	T	0.991179	1	0.991179
NC_027309.1	113904584	T	G	1	1	1
NC_027309.1	113905366	A	T	1	1	0.991179
NC_027309.1	113905411	G	A	0.991249	1	0.963853
NC_027309.1	113905412	A	G	1	1	0.982261
NC_027309.1	113905565	A	C	NA	1	0.982091
NC_027309.1	113906796	A	C	NA	1	1
NC_027309.1	113910921	G	T	1	1	0.991179
NC_027309.1	113911135	A	G	1	1	NA
NC_027309.1	113911138	A	T	1	1	NA
NC_027309.1	113914493	A	G	1	1	0.982261
NC_027309.1	113914547	A	C	NA	1	0.991098
NC_027309.1	114697829	T	C	1	1	NA
NC_027310.1	15397068	G	A	0.965255	1	0.948139
NC_027310.1	26204164	T	G	1	1	1
NC_027310.1	32188770	G	T	0.931191	1	0.973305
NC_027310.1	33339627	T	C	1	NA	0.973243
NC_027311.1	9975736	C	A	1	1	0.991179
NC_027311.1	11345237	G	C	1	1	0.973243
NC_027311.1	11808845	A	C	0.991179	1	0.982261
NC_027311.1	11810159	A	G	0.991179	1	0.991179
NC_027311.1	11810636	T	A	0.991179	1	0.963853
NC_027311.1	11826187	G	A	NA	1	0.955203
NC_027311.1	11829032	G	C	1	1	0.991179
NC_027311.1	11833486	C	T	1	1	0.973243
NC_027311.1	11834120	A	C	1	1	1
NC_027311.1	11834391	A	G	1	1	0.991179
NC_027311.1	11834667	T	G	1	1	0.982261
NC_027311.1	11834773	C	A	0.965255	1	0.982219
NC_027311.1	11834774	A	C	1	1	0.973305
NC_027311.1	11835335	A	T	1	1	1
NC_027311.1	11835531	A	C	1	1	1
NC_027311.1	11856699	A	C	1	1	0.991179
NC_027311.1	11862248	T	G	0.973877	1	1
NC_027311.1	11862259	C	A	1	0.973877	1
NC_027311.1	11863804	T	C	NA	1	0.991098
NC_027311.1	11865723	A	C	1	1	0.982261
NC_027311.1	11865747	C	T	0.991249	1	0.963853
NC_027311.1	11889909	G	A	1	1	0.954903
NC_027311.1	11898627	T	G	NA	1	0.982091
NC_027311.1	11899950	G	A	1	1	0.982261
NC_027311.1	11900113	C	T	1	1	0.982219
NC_027311.1	11900401	G	A	1	1	0.982261
NC_027311.1	11900893	A	G	1	1	0.991179
NC_027311.1	11900907	A	G	1	1	0.991179
NC_027311.1	11903610	G	T	NA	1	0.982091
NC_027311.1	11916564	T	G	0.991249	1	0.982219
NC_027311.1	11918223	T	G	1	1	1
NC_027311.1	11920351	A	C	1	1	0.973243
NC_027311.1	11925596	C	T	1	1	0.982261
NC_027311.1	11940209	C	T	0.991249	1	0.973305
NC_027311.1	11944631	A	C	NA	1	0.972978
NC_027311.1	11947406	G	A	0.973877	1	0.955612
NC_027311.1	11947886	C	G	1	1	1
NC_027311.1	11948289	T	C	0.991249	1	1
NC_027311.1	11949257	G	A	1	1	0.991179
NC_027311.1	11959201	A	T	1	1	0.973243
NC_027311.1	11959206	A	C	1	1	0.945578
NC_027311.1	11987771	T	G	NA	NA	1
NC_027311.1	12030126	T	G	0.982219	1	0.973088
NC_027311.1	12099346	A	C	1	1	0.982261
NC_027311.1	12100401	C	T	1	1	1
NC_027311.1	12103227	A	C	1	1	0.982261
NC_027311.1	12113969	C	T	1	1	0.991179
NC_027311.1	12186650	G	T	0.991179	1	0.982219
NC_027311.1	12191302	A	C	1	1	0.991179
NC_027311.1	12196765	A	T	1	1	NA
NC_027311.1	12199510	C	T	1	1	0.991249
NC_027311.1	12200072	T	G	1	1	0.973243
NC_027311.1	12200506	C	A	1	1	1
NC_027311.1	12201027	G	A	1	1	0.991179
NC_027311.1	12202570	T	C	1	1	1
NC_027311.1	12204862	G	C	1	1	0.991179
NC_027311.1	12204930	A	G	1	1	0.973243
NC_027311.1	12205823	A	T	1	0.737836	0.973243
NC_027311.1	12208278	A	T	1	1	1
NC_027311.1	12208423	G	A	0.991249	1	0.973305
NC_027311.1	12217835	G	C	0.991249	1	0.982219
NC_027311.1	12218204	G	A	0.973877	1	0.936873
NC_027311.1	12218306	T	G	1	1	0.973243
NC_027311.1	12218618	A	G	0.991249	1	NA
NC_027311.1	12218684	C	T	1	1	1
NC_027311.1	12221210	G	A	0.973877	1	0.965255
NC_027311.1	12221258	T	C	1	1	1
NC_027311.1	12246616	C	T	0.991179	1	0.982261
NC_027311.1	12251247	C	T	NA	1	NA
NC_027311.1	12251815	G	T	1	0.991249	0.93545
NC_027311.1	12256739	G	T	NA	1	0.954424
NC_027311.1	12257217	C	T	1	1	0.982261
NC_027311.1	12406371	C	T	0.982542	1	0.926795
NC_027311.1	12406832	C	A	1	NA	0.982261
NC_027311.1	12407805	T	C	0.982261	1	0.973243
NC_027311.1	12407814	T	C	1	1	1
NC_027311.1	12407826	A	G	0.991179	1	0.991179
NC_027311.1	12407874	A	G	0.931191	1	0.939644
NC_027311.1	12407881	A	T	1	1	0.973243
NC_027311.1	12413489	T	C	NA	1	0.991098
NC_027311.1	12417631	T	A	1	1	1
NC_027311.1	12423869	T	C	1	1	1
NC_027311.1	12459509	G	C	1	1	1
NC_027311.1	12459823	T	C	0.982542	1	0.973877
NC_027311.1	12499044	A	T	0.982542	1	0.991249
NC_027311.1	12502037	A	G	1	1	1
NC_027311.1	12502136	A	G	NA	1	1
NC_027311.1	12506285	C	T	1	0.991249	1
NC_027311.1	12506338	C	A	0.991179	1	0.982261
NC_027311.1	12512608	G	C	1	1	1
NC_027311.1	12515352	T	G	1	1	0.982261
NC_027311.1	12516054	G	A	1	1	1
NC_027311.1	12517937	A	G	1	1	0.991179
NC_027311.1	12519817	C	T	1	NA	NA
NC_027311.1	12519949	A	T	0.931191	1	0.922778
NC_027311.1	12523736	C	T	1	1	0.982261
NC_027311.1	12534042	C	T	NA	1	0.915696
NC_027311.1	12535487	T	C	NA	1	0.964106
NC_027311.1	12536486	C	T	1	1	0.954903
NC_027311.1	12537313	G	T	0.948139	1	0.938098
NC_027311.1	12540023	C	G	1	1	1
NC_027311.1	12558815	G	T	0.956676	1	0.946833
NC_027311.1	12560202	A	G	NA	1	1
NC_027311.1	12562723	A	G	1	1	0.991179
NC_027311.1	12564262	C	T	1	1	0.991179
NC_027311.1	12564264	T	A	1	1	0.991179
NC_027311.1	12566313	C	A	1	1	0.991179
NC_027311.1	12566555	C	T	1	1	0.973088
NC_027311.1	12570299	C	T	0.991249	1	0.982219
NC_027311.1	12570304	C	A	0.991249	1	0.973088
NC_027311.1	12570649	T	C	NA	1	NA
NC_027311.1	12570883	T	C	1	1	0.991179
NC_027311.1	12570899	T	C	1	1	0.991179
NC_027311.1	12570917	T	C	1	1	0.973243
NC_027311.1	12570963	C	G	NA	1	0.973243
NC_027311.1	12571540	A	G	1	1	0.991179
NC_027311.1	12571642	C	T	1	1	0.982261
NC_027311.1	12573636	T	C	NA	1	0.991098
NC_027311.1	12573659	T	C	NA	1	0.982091
NC_027311.1	12573662	C	T	NA	1	0.991098
NC_027311.1	12574602	A	T	0.982542	1	0.963963
NC_027311.1	12578050	C	T	1	1	0.973243
NC_027311.1	12578508	A	G	0.982542	1	0.982219
NC_027311.1	12578528	G	C	0.973877	1	0.964436
NC_027311.1	12578804	G	A	1	1	0.991179
NC_027311.1	12580604	G	A	0.991249	1	0.982219
NC_027311.1	12583348	C	T	1	1	NA
NC_027311.1	12583640	T	C	NA	1	0.948139
NC_027311.1	12583650	A	G	NA	1	0.955612
NC_027311.1	12583686	C	T	1	1	0.982542
NC_027311.1	12583687	A	G	1	1	1
NC_027311.1	12583690	T	A	1	1	0.973877
NC_027311.1	12583723	C	A	1	1	1
NC_027311.1	12586803	C	T	1	1	0.991179
NC_027311.1	12587394	A	C	1	1	0.982261
NC_027311.1	12594434	G	A	1	1	0.991179
NC_027311.1	12630742	C	A	1	1	NA
NC_027311.1	12631804	C	G	1	1	0.991179
NC_027311.1	12637372	A	C	1	NA	0.991179
NC_027311.1	12837559	C	G	1	1	0.991179
NC_027311.1	12839339	C	G	1	1	1
NC_027311.1	12839847	C	A	1	1	0.973243
NC_027311.1	12848735	G	A	NA	NA	1
NC_027311.1	12860231	G	A	0.991179	1	NA
NC_027311.1	12860242	C	A	0.991179	1	NA
NC_027311.1	12895370	C	T	0.945692	1	0.906102
NC_027311.1	12900122	G	A	NA	1	0.98239
NC_027311.1	12900706	A	G	1	1	1
NC_027311.1	12900886	C	T	1	1	0.991179
NC_027311.1	12901215	C	T	1	1	NA
NC_027311.1	12902634	A	G	0.991249	1	0.954886
NC_027311.1	12903402	A	T	1	1	0.991179
NC_027311.1	12904530	T	G	1	1	NA
NC_027311.1	12905487	A	G	0.991249	1	0.991249
NC_027311.1	12905676	C	A	1	1	0.991179
NC_027311.1	12905799	G	A	0.991249	1	0.991179
NC_027311.1	12906526	G	C	0.982542	1	NA
NC_027311.1	12907903	G	C	1	NA	0.954903
NC_027311.1	12908267	G	T	1	1	0.991249
NC_027311.1	12908313	G	A	0.991249	1	0.991249
NC_027311.1	12908316	A	C	0.991249	1	0.991249
NC_027311.1	12908335	G	A	0.982542	1	0.973877
NC_027311.1	12908343	A	C	1	1	0.991249
NC_027311.1	12908358	T	A	0.991249	1	0.991249
NC_027311.1	12908388	G	A	0.991249	1	0.982219
NC_027311.1	12908461	T	C	1	1	1
NC_027311.1	12908928	T	C	1	1	0.991179
NC_027311.1	12908929	C	T	1	1	0.991179
NC_027311.1	12909003	G	A	NA	1	0.991179
NC_027311.1	12910796	A	G	1	1	0.982261
NC_027311.1	12911318	G	C	1	1	1
NC_027311.1	12911449	T	A	1	1	NA
NC_027311.1	12911488	G	T	1	NA	NA
NC_027311.1	12911908	A	C	1	0.956676	0.982261
NC_027311.1	12912102	A	G	1	1	1
NC_027311.1	12912224	G	A	NA	1	0.991179
NC_027311.1	12912651	T	C	1	1	0.982261
NC_027311.1	12912785	T	G	0.991249	1	0.991249
NC_027311.1	12912851	A	G	1	1	1
NC_027311.1	12913036	T	C	0.991249	1	0.982219
NC_027311.1	12915159	G	A	NA	1	0.991098
NC_027311.1	12924170	G	C	NA	1	0.963756
NC_027311.1	12927986	C	T	1	0.965255	0.991179
NC_027311.1	12931210	C	T	1	1	1
NC_027311.1	12931595	G	A	1	0.991249	0.973305
NC_027311.1	12946541	T	A	NA	1	0.991098
NC_027311.1	12951334	C	A	1	1	1
NC_027311.1	12951335	A	C	1	1	0.991179
NC_027311.1	12954262	A	G	0.991249	1	0.954033
NC_027311.1	12973619	T	C	1	0.991249	0.935985
NC_027311.1	12973983	C	T	0.982542	1	0.965255
NC_027311.1	12974462	C	T	0.982542	1	0.965255
NC_027311.1	12980800	T	C	1	1	1
NC_027311.1	12991330	C	T	1	1	1
NC_027311.1	12991990	C	A	1	1	1
NC_027311.1	12993722	C	T	0.991249	1	NA
NC_027311.1	13008885	A	T	1	1	1
NC_027311.1	13012601	C	T	1	1	0.991179
NC_027311.1	13022734	A	G	1	0.982542	1
NC_027311.1	13023822	T	G	1	1	0.991179
NC_027311.1	13027695	T	C	1	1	0.982261
NC_027311.1	13031437	A	T	0.991249	1	0.991179
NC_027311.1	13031515	T	C	1	1	0.991179
NC_027311.1	13031812	G	A	1	0.982542	1
NC_027311.1	13201872	A	C	1	1	0.982261
NC_027311.1	13202669	A	G	1	1	1
NC_027311.1	13209934	A	G	0.965255	1	0.955612
NC_027311.1	13210135	A	C	1	1	0.991179
NC_027311.1	13210150	T	C	1	1	1
NC_027311.1	13210485	T	C	1	1	1
NC_027311.1	13210764	T	C	NA	1	NA
NC_027311.1	13211250	C	T	1	1	1
NC_027311.1	13211298	T	G	0.991249	1	NA
NC_027311.1	13212065	T	C	1	1	0.991179
NC_027311.1	13214096	G	T	1	NA	0.991102
NC_027311.1	13215199	G	T	1	1	1
NC_027311.1	13215857	A	T	1	1	0.991179
NC_027311.1	13219972	G	A	0.991249	1	0.973305
NC_027311.1	13221770	A	G	1	1	1
NC_027311.1	13221801	A	G	0.982542	1	0.982542
NC_027311.1	13268396	C	T	0.982542	1	0.982542
NC_027311.1	13272886	C	A	1	1	0.945578
NC_027311.1	13274581	A	T	1	1	0.991179
NC_027311.1	13279014	C	T	1	1	1
NC_027311.1	13279091	G	C	1	1	1
NC_027311.1	13279505	G	C	1	1	0.973243
NC_027311.1	13279710	T	C	1	1	0.973243
NC_027311.1	14339404	C	T	0.982542	1	0.973305
NC_027311.1	14374470	A	G	0.991179	1	0.916962
NC_027311.1	14376990	C	A	0.956676	1	0.991179
NC_027311.1	14376991	A	G	0.965255	1	0.955612
NC_027311.1	14378671	T	C	1	1	0.991179
NC_027311.1	14428515	C	A	1	1	0.982261
NC_027311.1	14430071	G	C	1	1	0.982261
NC_027311.1	14430304	T	A	1	1	1
NC_027311.1	14488293	C	T	1	0.982542	0.982261
NC_027311.1	14488941	C	G	1	1	0.982261
NC_027311.1	14488945	T	C	1	1	0.973243
NC_027311.1	14490441	T	C	1	1	1
NC_027311.1	14494297	A	G	1	1	1
NC_027311.1	14494305	G	A	1	1	1
NC_027311.1	14495124	T	C	0.991249	1	0.982063
NC_027311.1	14495154	A	G	1	1	0.982106
NC_027311.1	14495708	C	G	0.982542	1	0.982261
NC_027311.1	14496342	T	C	1	1	0.982261
NC_027311.1	14497018	A	C	1	1	1
NC_027311.1	14497033	G	T	1	1	1
NC_027311.1	14497083	C	A	1	1	1
NC_027311.1	14497115	C	A	1	1	0.991179
NC_027311.1	14497227	T	C	1	1	0.982261
NC_027311.1	14497292	T	C	1	1	0.991179
NC_027311.1	14497546	T	G	0.991249	1	0.965255
NC_027311.1	14497694	C	T	1	1	0.973243
NC_027311.1	14497717	A	T	1	1	NA
NC_027311.1	14497893	C	T	1	1	0.991179
NC_027311.1	14498140	G	A	0.991249	1	0.963853
NC_027311.1	14498441	T	C	1	1	0.991179
NC_027311.1	14498546	G	T	0.991249	1	0.991179
NC_027311.1	14499556	G	T	1	1	1
NC_027311.1	14499629	G	T	1	1	1
NC_027311.1	14499687	C	G	0.991249	1	0.991249
NC_027311.1	14500066	A	G	1	1	0.991179
NC_027311.1	15189906	C	T	1	1	1
NC_027311.1	15191321	T	A	NA	1	NA
NC_027311.1	15192434	G	T	1	1	1
NC_027311.1	15192555	T	G	0.991249	1	0.991179
NC_027311.1	15201355	C	T	NA	1	0.972978
NC_027311.1	15202193	G	T	1	1	0.991179
NC_027311.1	15204835	G	T	1	1	0.991179
NC_027311.1	15208659	A	G	1	NA	0.945578
NC_027311.1	15208901	T	G	0.956676	1	0.925998
NC_027311.1	15217912	T	C	0.991249	1	0.982219
NC_027311.1	15218960	G	A	0.991249	1	0.964436
NC_027311.1	15221509	A	C	1	1	0.991179
NC_027311.1	15221639	C	T	1	0.991249	0.963963
NC_027311.1	15402238	C	T	1	NA	0.982261
NC_027311.1	15406118	G	T	0.991249	1	0.963963
NC_027311.1	15413984	G	T	1	1	0.991179
NC_027311.1	15424361	T	G	1	1	1
NC_027311.1	15424917	G	T	1	1	0.991179
NC_027311.1	15425360	G	T	1	1	NA
NC_027311.1	15426825	T	G	1	0.973646	0.991179
NC_027311.1	15428439	T	A	1	1	1
NC_027311.1	15428777	G	C	1	1	0.982261
NC_027311.1	15432520	T	C	1	1	1
NC_027311.1	15432583	G	A	0.991179	1	0.991179
NC_027311.1	15432745	A	T	NA	1	NA
NC_027311.1	15432905	A	C	0.991249	1	0.991249
NC_027311.1	15433085	A	C	1	1	0.991179
NC_027311.1	15435512	G	C	1	1	0.991179
NC_027311.1	15472162	C	T	1	1	0.991179
NC_027311.1	15472523	C	T	1	1	0.991179
NC_027311.1	15472843	T	G	1	1	0.991179
NC_027311.1	15473814	T	G	1	1	0.982261
NC_027311.1	15473847	A	C	1	1	0.991179
NC_027311.1	15473929	A	C	1	1	0.991179
NC_027311.1	15474067	G	T	1	1	0.991179
NC_027311.1	15474069	A	T	1	1	0.991179
NC_027311.1	15474070	A	T	1	1	0.991179
NC_027311.1	15474767	A	C	0.840875	1	0.945856
NC_027311.1	15474768	C	G	1	NA	0.793602
NC_027311.1	15479276	A	C	NA	1	1
NC_027311.1	15479906	T	G	1	1	1
NC_027311.1	15479932	G	T	1	1	0.991179
NC_027311.1	15480312	G	T	1	1	0.991249
NC_027311.1	15480767	G	C	1	1	0.991179
NC_027311.1	15481114	G	A	1	1	1
NC_027311.1	15481573	C	G	1	NA	NA
NC_027311.1	15486911	G	T	1	1	0.982261
NC_027311.1	15487048	T	G	1	NA	NA
NC_027311.1	15487049	C	G	1	NA	NA
NC_027311.1	15489429	G	T	0.948139	1	1
NC_027311.1	15489862	T	A	1	1	NA
NC_027311.1	15490470	T	C	1	0.991249	0.982261
NC_027311.1	15490592	G	C	1	1	1
NC_027311.1	15490962	G	A	1	1	1
NC_027311.1	15491689	G	T	0.991249	1	0.991249
NC_027311.1	15491967	A	C	1	1	NA
NC_027311.1	15492929	C	A	1	1	1
NC_027311.1	15493386	C	T	1	0.991249	0.991179
NC_027311.1	15493607	A	C	1	1	0.982261
NC_027311.1	15494614	G	T	1	1	1
NC_027311.1	15495101	T	G	NA	1	1
NC_027311.1	15496197	A	G	1	0.991249	0.991179
NC_027311.1	15496218	T	C	1	0.991249	0.982261
NC_027311.1	15496637	C	A	1	1	0.982261
NC_027311.1	15508232	G	A	1	1	0.991179
NC_027311.1	15508771	T	G	1	1	NA
NC_027311.1	15510558	T	C	NA	1	0.991098
NC_027311.1	15510829	T	G	NA	1	1
NC_027311.1	15511165	G	A	1	1	1
NC_027311.1	15511276	A	T	1	1	0.991179
NC_027311.1	15511310	C	T	1	1	1
NC_027311.1	15512776	A	G	1	NA	NA
NC_027311.1	15512817	A	G	1	1	1
NC_027311.1	15513072	G	C	1	0.991249	1
NC_027311.1	15514303	G	T	0.991249	1	0.964436
NC_027311.1	16851777	C	T	0.991249	1	0.954513
NC_027311.1	17448386	C	A	0.973877	1	0.964436
NC_027311.1	17472338	T	G	1	1	0.982219
NC_027311.1	31860553	A	C	1	1	1
NC_027311.1	34946244	C	G	1	1	0.982261
NC_027311.1	34957352	T	C	1	NA	0.982261
NC_027311.1	34957369	C	G	1	NA	0.991179
NC_027311.1	34958053	G	C	1	1	NA
NC_027311.1	40848385	G	C	1	1	0.991179
NC_027311.1	40849180	C	G	1	1	0.991179
NC_027311.1	40849679	T	C	0.965255	1	0.955612
NC_027311.1	40849701	T	G	1	1	0.982261
NC_027311.1	40850201	T	C	1	1	1
NC_027311.1	40850675	G	A	1	1	1
NC_027311.1	40851675	C	T	1	1	0.991179
NC_027311.1	40853175	G	A	0.973877	1	0.945224
NC_027311.1	40855902	C	G	0.9821	1	0.963956
NC_027311.1	40856761	T	A	0.991179	1	0.991179
NC_027311.1	40856940	T	C	0.991179	1	0.991179
NC_027311.1	40861668	T	C	1	1	0.991179
NC_027311.1	40862835	C	T	0.982542	1	0.956676
NC_027311.1	40863757	C	T	0.982542	1	0.963963
NC_027311.1	40864064	C	G	0.965255	1	0.982219
NC_027311.1	40869400	A	C	1	1	1
NC_027311.1	40870314	A	G	1	1	0.991179
NC_027311.1	40872494	C	A	0.973877	1	0.973305
NC_027311.1	40872633	T	G	0.965255	1	0.956676
NC_027311.1	40872739	C	G	1	1	0.991179
NC_027311.1	40873070	G	A	1	1	0.982261
NC_027311.1	40873629	C	A	1	1	1
NC_027311.1	40873630	T	C	1	1	1
NC_027311.1	40873652	T	C	1	1	1
NC_027311.1	40874450	T	A	NA	1	NA
NC_027311.1	40874869	C	T	1	1	0.991179
NC_027311.1	40875075	G	C	0.991249	1	0.982542
NC_027311.1	40875082	T	A	1	1	1
NC_027311.1	40875145	A	G	0.991249	1	0.973305
NC_027311.1	40875652	G	T	1	1	0.991179
NC_027311.1	40875797	G	T	1	1	NA
NC_027311.1	40876442	T	C	NA	1	1
NC_027311.1	40876936	A	C	1	1	0.991179
NC_027311.1	40877083	C	G	1	1	0.991179
NC_027311.1	40877165	A	T	NA	1	0.991098
NC_027311.1	40877267	G	T	1	1	0.991098
NC_027311.1	40877521	T	A	1	1	1
NC_027311.1	40877736	A	T	1	0.991172	NA
NC_027311.1	40878619	C	A	1	1	1
NC_027311.1	40879396	T	G	1	1	0.991179
NC_027311.1	40881147	C	G	0.991249	1	0.991249
NC_027311.1	40881367	T	G	1	1	1
NC_027311.1	40881893	A	G	1	1	0.982261
[truncated: 3,834 more rows]

## Sheet: All Fst = 1
Chr	Pos	European	N American	Fst_Freebayes	Fst_Gatk	Fst_Mpileup
NC_001960.1	390	C	T	1	1	1
NC_001960.1	449	C	T	1	1	1
NC_001960.1	473	T	G	1	1	1
NC_001960.1	504	T	C	1	1	1
NC_001960.1	530	C	T	1	1	1
NC_001960.1	943	A	C	1	0.982386	1
NC_001960.1	976	G	A	1	1	1
NC_001960.1	1429	G	A	1	1	1
NC_001960.1	1438	T	C	1	1	1
NC_001960.1	1536	G	A	1	1	1
NC_001960.1	2846	G	A	1	1	1
NC_001960.1	3437	C	G	1	1	1
NC_001960.1	3704	T	C	1	1	1
NC_001960.1	3734	A	C	1	1	1
NC_001960.1	3971	G	A	1	1	1
NC_001960.1	4079	C	T	1	1	1
NC_001960.1	4082	T	C	1	1	1
NC_001960.1	4424	C	T	1	1	1
NC_001960.1	4565	G	A	1	1	1
NC_001960.1	4568	C	T	1	1	1
NC_001960.1	4751	G	A	1	1	1
NC_001960.1	4821	A	G	1	1	1
NC_001960.1	5416	A	G	1	1	1
NC_001960.1	5494	A	G	1	1	1
NC_001960.1	5759	G	A	1	1	1
NC_001960.1	5812	C	A	1	1	1
NC_001960.1	6064	G	A	1	1	1
NC_001960.1	6352	G	A	1	1	1
NC_001960.1	6952	T	G	1	1	1
NC_001960.1	6970	T	C	1	1	1
NC_001960.1	7060	G	A	1	1	1
NC_001960.1	7153	A	G	1	1	1
NC_001960.1	7210	T	C	1	1	1
NC_001960.1	7285	C	T	1	1	1
NC_001960.1	7483	G	A	1	1	1
NC_001960.1	7555	T	C	1	1	1
NC_001960.1	7570	C	T	1	1	1
NC_001960.1	7996	A	G	1	1	1
NC_001960.1	8379	G	A	1	1	1
NC_001960.1	8402	T	C	1	1	1
NC_001960.1	8492	T	C	1	1	1
NC_001960.1	8633	T	C	1	1	1
NC_001960.1	9356	T	C	1	1	1
NC_001960.1	9551	G	A	1	1	1
NC_001960.1	9668	C	T	1	1	1
NC_001960.1	9779	T	C	1	1	1
NC_001960.1	9871	T	C	1	1	1
NC_001960.1	9991	C	T	1	1	1
NC_001960.1	10117	T	C	1	1	1
NC_001960.1	10393	A	C	1	1	1
NC_001960.1	10420	G	A	1	1	1
NC_001960.1	10635	G	A	1	1	1
NC_001960.1	10765	C	T	1	1	1
NC_001960.1	10828	T	C	1	1	1
NC_001960.1	10873	C	T	1	1	1
NC_001960.1	11154	G	A	1	1	1
NC_001960.1	11196	T	C	1	1	1
NC_001960.1	11253	G	A	1	1	1
NC_001960.1	11489	G	A	1	1	1
NC_001960.1	11891	G	A	1	1	1
NC_001960.1	11906	C	T	1	1	1
NC_001960.1	11951	A	G	1	1	1
NC_001960.1	11993	T	C	1	1	1
NC_001960.1	12080	G	A	1	1	1
NC_001960.1	12167	A	G	1	1	1
NC_001960.1	12194	G	A	1	1	1
NC_001960.1	12203	A	G	1	1	1
NC_001960.1	12207	C	T	1	1	1
NC_001960.1	12278	G	A	1	1	1
NC_001960.1	12320	C	T	1	1	1
NC_001960.1	12341	G	A	1	1	1
NC_001960.1	12509	T	C	1	1	1
NC_001960.1	12647	G	A	1	1	1
NC_001960.1	12719	A	G	1	1	1
NC_001960.1	13139	A	G	1	1	1
NC_001960.1	13223	C	T	1	1	1
NC_001960.1	13247	C	T	1	1	1
NC_001960.1	13271	A	C	1	1	1
NC_001960.1	13826	A	G	1	1	1
NC_001960.1	13925	A	G	1	1	1
NC_001960.1	13985	A	G	1	1	1
NC_001960.1	14246	G	A	1	1	1
NC_001960.1	14309	C	T	1	1	1
NC_001960.1	14405	T	C	1	1	1
NC_001960.1	14570	C	T	1	1	1
NC_001960.1	14645	G	A	1	1	1
NC_001960.1	14750	C	T	1	1	1
NC_001960.1	14954	C	T	1	1	1
NC_001960.1	15017	C	T	1	1	1
NC_001960.1	16361	G	A	1	1	1
NC_001960.1	16539	G	A	1	1	1
NC_027300.1	13804635	T	A	0.991249	1	0.991249
NC_027300.1	20804949	T	C	0.991179	1	0.991179
NC_027300.1	20835558	G	C	1	1	1
NC_027300.1	20842769	A	G	1	1	1
NC_027300.1	20843503	C	T	0.991179	1	0.982261
NC_027300.1	20844533	G	A	1	1	0.991179
NC_027300.1	20847377	A	G	1	1	1
NC_027300.1	20858079	T	G	1	1	1
NC_027300.1	20867432	C	T	1	1	0.991179
NC_027300.1	20869439	A	G	1	1	1
NC_027300.1	20869828	G	T	1	1	1
NC_027300.1	20872225	C	A	1	0.991249	0.991179
NC_027300.1	20872769	A	G	1	1	0.991179
NC_027300.1	20873173	G	T	1	1	0.991179
NC_027300.1	20873279	A	T	1	1	0.982261
NC_027300.1	20876160	T	C	1	1	0.991179
NC_027300.1	20877183	C	A	1	1	0.982261
NC_027300.1	20878034	G	A	1	1	0.991179
NC_027300.1	20878117	G	C	1	1	0.982261
NC_027300.1	20882332	A	T	1	1	1
NC_027300.1	20883885	T	G	1	1	0.991179
NC_027300.1	20884285	T	A	1	1	1
NC_027300.1	20885145	C	A	1	1	0.991179
NC_027300.1	20885146	A	G	1	1	0.991179
NC_027300.1	20885147	T	G	0.991249	1	0.982219
NC_027300.1	20885709	T	C	1	1	0.982261
NC_027300.1	20887483	C	T	0.991249	1	0.982261
NC_027300.1	20889968	T	C	1	1	0.991179
NC_027300.1	20890968	C	T	1	1	0.991179
NC_027300.1	20891823	C	A	1	1	0.982261
NC_027300.1	20893434	T	C	1	1	0.991179
NC_027300.1	20899864	A	T	1	0.991249	1
NC_027300.1	20900803	T	A	1	0.982542	1
NC_027300.1	20902484	A	G	0.991249	1	0.982219
NC_027300.1	20902505	T	C	1	1	0.991179
NC_027300.1	20903430	T	C	1	1	0.982261
NC_027300.1	20906124	A	G	1	1	1
NC_027300.1	20907057	T	C	1	1	1
NC_027300.1	20908656	T	A	1	1	0.991179
NC_027300.1	20908674	G	A	1	1	0.991179
NC_027300.1	20912267	G	T	1	1	0.991179
NC_027300.1	20914262	C	G	1	1	1
NC_027300.1	20916751	T	A	1	1	0.991179
NC_027300.1	20918492	G	T	1	1	0.991179
NC_027300.1	20920793	G	C	1	1	1
NC_027300.1	20924957	A	T	1	1	0.982261
NC_027300.1	20929216	C	G	1	1	1
NC_027300.1	20929231	C	T	1	1	1
NC_027300.1	20943018	T	A	1	1	0.991179
NC_027300.1	20948451	G	A	1	1	0.982091
NC_027300.1	20956753	T	G	1	1	1
NC_027300.1	20994628	G	T	1	1	0.982261
NC_027300.1	20995132	C	G	1	1	0.991179
NC_027300.1	20995635	A	G	1	1	1
NC_027300.1	21026030	C	T	0.982542	1	0.982542
NC_027300.1	21030988	T	A	1	1	1
NC_027300.1	21031012	G	A	1	1	1
NC_027300.1	21031651	G	T	1	1	0.982261
NC_027300.1	21031919	T	A	1	1	0.982261
NC_027300.1	21061886	C	G	1	1	1
NC_027300.1	21062537	A	G	0.991249	1	0.991179
NC_027300.1	21063485	T	G	1	1	0.991179
NC_027300.1	21064204	A	G	1	1	1
NC_027300.1	21068747	G	T	1	0.991249	0.982219
NC_027300.1	21072667	C	A	1	1	1
NC_027300.1	21075775	G	A	1	1	1
NC_027300.1	23195321	A	C	1	1	0.991179
NC_027300.1	23198597	T	C	1	1	1
NC_027300.1	23205846	T	A	1	1	0.982261
NC_027300.1	23206642	A	G	1	1	0.991179
NC_027300.1	23208365	G	A	1	1	1
NC_027300.1	23215308	A	T	1	1	1
NC_027300.1	23215309	G	A	1	1	1
NC_027300.1	23219400	G	T	1	0.991249	1
NC_027300.1	23219449	G	C	1	1	0.991179
NC_027300.1	23220013	G	A	1	1	0.991179
NC_027300.1	23221371	C	G	1	1	0.982261
NC_027300.1	23223153	A	T	1	1	1
NC_027300.1	23225466	A	C	1	1	1
NC_027300.1	23228768	A	C	1	1	0.991179
NC_027300.1	23232296	T	C	1	1	0.991179
NC_027300.1	23247228	C	G	1	1	1
NC_027300.1	23247729	A	T	0.982542	1	0.982542
NC_027300.1	23250523	A	G	1	1	0.991179
NC_027300.1	23250678	C	T	1	1	0.991179
NC_027300.1	23258330	G	A	1	1	0.982261
NC_027300.1	23262152	T	A	1	0.991249	0.991179
NC_027300.1	23262190	A	G	1	1	0.982261
NC_027300.1	23262338	T	A	1	1	1
NC_027300.1	23266784	A	C	1	1	1
NC_027300.1	23308826	G	A	1	1	0.982261
NC_027300.1	23318599	G	T	0.991249	1	0.982219
NC_027300.1	23318606	G	A	1	1	0.991179
NC_027300.1	23326226	G	A	1	1	0.991179
NC_027300.1	23326227	C	T	1	1	0.982261
NC_027300.1	23366540	G	A	1	1	1
NC_027300.1	23366928	T	C	1	1	1
NC_027300.1	23380552	A	C	1	1	1
NC_027300.1	23436807	G	A	1	1	0.991179
NC_027300.1	23440696	C	A	1	1	0.991249
NC_027300.1	23489125	G	A	1	1	0.991179
NC_027300.1	23501760	C	T	1	1	1
NC_027300.1	23503981	G	T	1	1	1
NC_027300.1	23504378	C	A	1	1	1
NC_027300.1	23505853	A	T	1	1	1
NC_027300.1	23506850	T	C	1	1	1
NC_027300.1	23507989	T	C	1	1	0.991179
NC_027300.1	23510022	T	C	1	1	1
NC_027300.1	23511327	T	A	1	1	1
NC_027300.1	23536432	G	T	0.991249	1	1
NC_027300.1	23537464	C	T	1	1	1
NC_027300.1	23537891	C	T	1	1	0.982261
NC_027300.1	23550331	C	T	0.991249	1	0.982542
NC_027300.1	23556802	G	C	1	1	0.982261
NC_027300.1	23601395	T	C	1	1	1
NC_027300.1	23602262	G	A	1	1	1
NC_027300.1	23607146	C	T	1	1	0.982261
NC_027300.1	23607226	A	C	1	1	0.982261
NC_027300.1	23608901	C	A	1	1	0.991179
NC_027300.1	23609170	T	C	1	1	0.991179
NC_027300.1	23611612	G	A	1	1	0.991179
NC_027300.1	23611705	T	G	1	1	0.982542
NC_027300.1	23637208	A	G	1	1	1
NC_027300.1	23640375	C	T	1	1	1
NC_027300.1	23640377	T	C	1	1	1
NC_027300.1	23640824	G	C	1	1	0.991179
NC_027300.1	58949051	A	G	1	1	0.991179
NC_027300.1	58955139	T	C	1	1	1
NC_027300.1	58956015	G	A	1	1	1
NC_027300.1	58958074	C	A	1	1	1
NC_027300.1	58958076	C	T	1	1	1
NC_027300.1	58959128	C	A	1	1	1
NC_027300.1	58962444	A	C	1	1	1
NC_027300.1	58962508	G	A	1	1	1
NC_027300.1	58962730	T	G	1	0.991249	0.991249
NC_027300.1	58976088	T	G	1	1	0.991179
NC_027300.1	58976089	T	A	1	1	0.991179
NC_027300.1	58980325	C	A	1	1	0.991179
NC_027300.1	58980455	C	A	1	1	0.982261
NC_027300.1	58980795	A	C	1	1	0.991179
NC_027300.1	58981696	T	G	1	1	0.991179
NC_027300.1	58981698	T	C	1	1	0.991179
NC_027300.1	58983240	T	C	1	1	0.991179
NC_027300.1	58983249	A	C	1	1	1
NC_027300.1	58983965	A	T	1	1	1
NC_027300.1	58984238	C	T	1	1	1
NC_027301.1	9953307	A	G	1	1	0.991179
NC_027301.1	9953918	C	T	1	1	0.991179
NC_027301.1	9959252	C	T	1	1	0.982261
NC_027301.1	9959396	T	C	1	1	0.982261
NC_027301.1	9960157	A	T	1	1	1
NC_027301.1	9961502	G	T	1	1	0.991249
NC_027301.1	10024891	C	G	1	1	1
NC_027301.1	10027726	A	G	1	1	1
NC_027301.1	10028907	A	G	1	1	0.991179
NC_027301.1	10035879	T	C	0.991179	1	0.991179
NC_027301.1	10042968	T	C	1	1	1
NC_027301.1	10043664	G	C	1	1	1
NC_027301.1	10586452	T	A	0.991249	1	0.991249
NC_027301.1	10586461	G	C	1	1	1
NC_027301.1	10586970	T	G	0.991249	1	0.982219
NC_027301.1	10587182	C	G	1	1	0.982261
NC_027301.1	10587478	T	A	1	1	1
NC_027301.1	10588090	C	T	1	1	1
NC_027301.1	10603620	A	G	1	1	0.982261
NC_027301.1	10609140	G	C	1	1	1
NC_027301.1	10610583	T	A	1	1	1
NC_027301.1	10804730	A	C	1	1	0.991179
NC_027301.1	10804975	G	C	1	1	1
NC_027301.1	10815649	T	A	1	1	0.991179
NC_027301.1	10821049	A	G	1	1	1
NC_027301.1	10824367	G	T	1	1	0.991179
NC_027301.1	10835628	C	A	1	1	0.991179
NC_027301.1	10839744	G	A	1	1	0.982219
NC_027301.1	10841470	G	A	1	1	1
NC_027301.1	10844995	T	A	1	1	1
NC_027301.1	10848038	G	A	0.982542	1	0.982542
NC_027301.1	10852127	A	T	1	1	0.991179
NC_027301.1	10852323	T	C	1	1	1
NC_027301.1	10854605	T	A	1	1	0.982261
NC_027301.1	10855501	T	G	1	1	1
NC_027301.1	10856042	G	T	1	1	0.991179
NC_027301.1	10860807	C	T	0.991179	1	0.982261
NC_027301.1	10861848	A	G	1	1	1
NC_027301.1	10872015	C	A	1	1	1
NC_027301.1	10874866	A	T	1	1	0.982261
NC_027301.1	10888898	T	C	1	1	0.991179
NC_027301.1	10895226	A	T	1	1	0.982261
NC_027301.1	10895496	A	C	1	0.991249	1
NC_027301.1	10928552	C	T	1	0.982542	1
NC_027301.1	10929146	A	C	1	1	1
NC_027301.1	10929585	A	G	1	1	1
NC_027301.1	28759132	A	C	0.991179	1	0.982261
NC_027301.1	30268878	T	C	0.991179	1	0.982261
NC_027301.1	30463067	A	C	1	1	0.991179
NC_027301.1	30465695	T	G	1	1	0.991179
NC_027301.1	30466794	G	T	1	1	1
NC_027301.1	30470346	T	A	1	1	0.982219
NC_027301.1	30480935	G	A	1	1	0.991179
NC_027301.1	30492224	T	A	1	1	1
NC_027301.1	30497605	G	C	1	1	0.982261
NC_027301.1	30499667	A	C	1	1	0.991249
NC_027301.1	30500535	A	T	1	1	1
NC_027301.1	30501753	A	T	1	1	1
NC_027301.1	30510785	T	A	1	1	0.991179
NC_027301.1	30537876	G	A	1	1	0.991179
NC_027301.1	30563663	C	A	0.982542	1	0.982542
NC_027301.1	30584695	T	C	0.991179	1	0.982261
NC_027301.1	52825532	C	G	0.991249	1	0.991249
NC_027301.1	55252055	G	T	0.991249	1	0.991249
NC_027301.1	55252157	A	T	1	1	1
NC_027301.1	55252178	G	A	1	1	1
NC_027301.1	55252302	A	G	1	1	0.991179
NC_027301.1	55252466	T	G	1	1	0.991179
NC_027301.1	55252472	T	C	1	1	0.991179
NC_027301.1	55252648	G	C	1	1	0.991179
NC_027301.1	55332588	C	T	1	1	0.991179
NC_027301.1	55416803	C	T	1	1	0.982219
NC_027301.1	55421063	A	T	1	1	1
NC_027301.1	55424144	T	A	0.991249	1	0.982219
NC_027301.1	55706675	T	A	1	1	1
NC_027301.1	55709359	A	C	1	1	0.991179
NC_027301.1	55709983	A	T	1	1	0.982261
NC_027301.1	55710171	A	G	1	1	0.991179
NC_027301.1	55710838	A	G	1	1	0.991179
NC_027301.1	55710885	G	A	1	1	1
NC_027301.1	56629450	T	A	1	1	0.982219
NC_027301.1	56644355	A	T	1	1	0.991179
NC_027301.1	56645760	T	C	1	1	1
NC_027301.1	56647642	C	A	0.991249	1	0.982219
NC_027301.1	56947175	C	A	1	1	0.982261
NC_027301.1	57093525	A	G	0.991249	1	1
NC_027301.1	57093737	G	C	1	1	1
NC_027301.1	57094552	A	T	1	1	0.982261
NC_027301.1	57094553	C	T	1	1	0.982261
NC_027301.1	57098348	C	T	1	1	1
NC_027301.1	57098750	A	T	1	1	0.991179
NC_027301.1	57098893	C	A	1	1	1
NC_027301.1	57099047	G	C	1	1	0.991179
NC_027301.1	57168875	T	C	0.991179	1	0.982261
NC_027301.1	57232867	A	G	1	1	0.991179
NC_027301.1	57255886	A	T	1	1	0.991179
NC_027301.1	58242592	G	A	1	1	1
NC_027301.1	58423298	G	A	1	1	0.982261
NC_027301.1	58427669	T	C	1	1	0.982261
NC_027301.1	58429108	G	A	1	1	0.991179
NC_027301.1	58432771	G	A	1	1	0.982261
NC_027301.1	58435206	T	G	1	1	1
NC_027301.1	59059780	A	C	1	1	0.991179
NC_027301.1	59059842	G	A	0.991179	1	0.982261
NC_027301.1	59176680	G	C	0.991179	1	0.991179
NC_027301.1	59195457	C	A	0.982219	1	0.991179
NC_027301.1	59324859	C	G	1	1	1
NC_027301.1	59325146	T	C	1	1	0.991179
NC_027301.1	59328787	C	A	1	1	1
NC_027301.1	59332890	A	G	1	1	1
NC_027301.1	59344319	G	C	1	1	0.991179
NC_027301.1	59345890	G	C	1	1	0.991179
NC_027301.1	59348114	G	T	1	1	0.991179
NC_027301.1	59350945	G	T	1	1	0.991179
NC_027301.1	59358567	C	T	1	1	0.991179
NC_027301.1	59362530	G	A	1	1	1
NC_027301.1	59363540	T	C	1	1	1
NC_027301.1	59363818	T	A	1	1	0.991179
NC_027301.1	59363966	A	T	1	1	1
NC_027301.1	59364010	C	A	1	1	1
NC_027301.1	59364834	G	A	1	1	0.991179
NC_027301.1	59364839	C	T	1	1	1
NC_027301.1	59366549	T	G	1	1	1
NC_027301.1	59371671	G	T	1	1	0.982261
NC_027301.1	59373312	A	T	1	1	1
NC_027301.1	59385230	A	C	0.982542	1	1
NC_027301.1	59385250	C	A	0.991249	1	0.991179
NC_027301.1	59401207	C	T	0.991179	1	0.991179
NC_027301.1	59413987	T	C	1	1	0.991179
NC_027301.1	59441661	G	A	1	1	0.991179
NC_027301.1	59444123	C	G	1	1	1
NC_027301.1	60013821	C	A	1	1	0.991249
NC_027301.1	60015367	C	T	1	1	0.991179
NC_027301.1	60358671	G	A	0.991179	1	0.991179
NC_027301.1	60380118	C	T	1	0.982219	0.982261
NC_027301.1	60413752	A	T	0.991179	1	0.982261
NC_027301.1	60416872	G	A	0.991179	1	0.982261
NC_027301.1	60421704	G	A	0.991179	1	0.991179
NC_027301.1	60460866	C	G	0.991179	1	0.982261
NC_027301.1	60732703	A	T	0.991179	1	0.982261
NC_027301.1	60732704	C	T	0.991179	1	0.982261
NC_027301.1	60733367	T	A	0.982542	1	0.982261
NC_027301.1	60775108	A	C	0.991179	1	0.982261
NC_027301.1	67191320	T	C	1	1	0.982261
NC_027301.1	67193574	A	G	0.991249	1	0.991249
NC_027301.1	67214303	A	G	1	1	1
NC_027301.1	67219272	A	C	0.991249	1	0.982542
NC_027301.1	67223879	G	T	1	1	0.991179
NC_027301.1	67224028	G	T	1	1	0.982219
NC_027301.1	67227228	G	A	1	1	0.982261
NC_027301.1	67229151	T	A	1	1	1
NC_027301.1	67230858	T	C	1	1	0.991179
NC_027301.1	67231902	G	A	1	1	1
NC_027301.1	67233310	G	A	1	1	1
NC_027301.1	67237390	A	T	0.991249	1	0.982542
NC_027301.1	67240575	C	T	1	1	0.982261
NC_027301.1	67250507	G	A	1	1	1
NC_027301.1	67305643	T	A	1	1	0.991179
NC_027301.1	67311489	G	C	0.991249	1	0.991249
NC_027301.1	67312255	C	T	1	1	1
NC_027301.1	67313385	T	C	1	1	0.982261
NC_027301.1	67313559	C	T	0.991249	1	0.982542
NC_027301.1	67313594	A	G	0.991249	1	0.982219
NC_027301.1	67313828	A	G	1	1	1
NC_027301.1	67314046	A	C	1	0.991249	1
NC_027303.1	6131671	C	T	1	1	1
NC_027303.1	21984692	A	T	0.991179	1	0.982261
NC_027303.1	80081876	C	T	1	1	0.991179
NC_027303.1	80081878	T	A	1	1	0.991179
NC_027303.1	80086982	A	G	0.991249	1	0.982261
NC_027303.1	80120285	G	A	1	1	0.982261
NC_027303.1	80121667	C	T	1	1	1
NC_027303.1	80128121	G	A	1	1	0.991179
NC_027303.1	80128215	A	G	1	1	1
NC_027303.1	80128384	C	A	0.991249	1	0.991179
NC_027303.1	80128403	T	A	1	1	1
NC_027303.1	80172301	G	A	0.991179	1	0.991179
NC_027303.1	80172441	A	G	1	1	0.991179
NC_027303.1	80172502	T	G	1	1	0.982261
NC_027303.1	80177645	C	G	1	1	0.991179
NC_027303.1	80186609	C	T	1	1	1
NC_027303.1	80729402	A	G	1	1	0.991179
NC_027303.1	80738131	G	T	1	1	0.991179
NC_027303.1	80755002	A	G	0.991249	1	0.982219
NC_027303.1	80758810	T	G	1	1	0.991179
NC_027303.1	80769219	G	A	1	1	0.982261
NC_027303.1	80769406	C	A	1	1	0.991179
NC_027303.1	81450776	A	G	1	0.991249	0.982542
NC_027304.1	72330932	G	C	1	1	1
NC_027304.1	72409231	C	G	0.991179	1	0.982261
NC_027304.1	72421711	C	G	1	1	0.991179
NC_027304.1	72445528	A	T	1	1	1
NC_027304.1	72449551	T	G	1	1	1
NC_027304.1	72453805	T	A	1	1	1
NC_027304.1	72459238	C	G	1	1	0.982261
NC_027304.1	72467675	A	G	1	1	0.982261
NC_027305.1	36726064	A	G	1	0.991249	1
NC_027305.1	36727010	A	T	1	0.982542	0.991179
NC_027305.1	36727054	A	C	1	0.982542	1
NC_027305.1	36727285	T	A	1	1	0.991179
NC_027305.1	36727287	C	A	1	1	0.991179
NC_027305.1	56366485	G	A	1	1	1
NC_027305.1	56390123	G	T	1	1	0.991179
NC_027305.1	56390326	T	C	1	1	1
NC_027305.1	56390393	T	C	1	1	0.991179
NC_027305.1	56404359	A	T	1	1	0.991179
NC_027305.1	56409862	T	G	1	1	0.982261
NC_027305.1	56410677	T	C	1	1	0.982261
NC_027305.1	56413440	C	A	0.982542	1	0.982219
NC_027305.1	60680985	C	G	1	1	1
NC_027305.1	60715521	T	A	1	1	1
NC_027305.1	60719283	G	A	1	1	1
NC_027305.1	60722564	C	A	1	1	0.982261
NC_027305.1	60862164	G	T	1	1	0.991179
NC_027305.1	60865901	A	G	1	1	0.982261
NC_027305.1	60866117	A	T	1	1	1
NC_027305.1	60866947	C	A	1	1	1
NC_027305.1	60869433	A	C	1	1	0.991179
NC_027305.1	60869578	C	T	1	1	0.991179
NC_027305.1	60870351	C	G	0.982542	1	0.982542
NC_027305.1	60870435	G	A	1	1	1
NC_027305.1	60871167	G	A	1	1	0.982261
NC_027305.1	60872201	T	G	1	1	0.982261
NC_027305.1	60874851	G	T	1	1	0.991179
NC_027305.1	60893557	C	A	0.991179	1	0.991179
NC_027305.1	61043032	A	G	1	1	0.991179
NC_027305.1	61043520	A	G	1	1	0.991179
NC_027305.1	61051509	T	G	1	1	1
NC_027305.1	63906388	C	T	1	1	0.991179
NC_027305.1	63906390	T	A	1	1	0.991179
NC_027305.1	63906788	T	G	1	1	0.982261
NC_027305.1	63906801	C	G	1	1	0.982261
NC_027305.1	63907319	T	G	1	1	1
NC_027305.1	64257621	C	A	1	1	0.991179
NC_027305.1	64257629	T	A	1	1	0.991179
NC_027305.1	64257631	G	A	1	1	0.991179
NC_027305.1	64257635	A	G	0.991249	1	0.982219
NC_027305.1	64257654	T	A	1	1	0.991179
NC_027305.1	64257670	C	G	1	1	0.991179
NC_027305.1	64257827	A	C	1	1	0.982261
NC_027305.1	64258089	T	C	1	1	0.982261
NC_027305.1	64268540	T	C	1	1	1
NC_027305.1	64269018	G	C	1	1	1
NC_027305.1	64269298	A	G	1	1	0.991179
NC_027305.1	64269851	A	C	1	1	1
NC_027305.1	64270326	C	T	1	1	1
NC_027305.1	64271439	G	T	1	1	0.991179
NC_027305.1	64273415	C	A	1	1	1
NC_027305.1	64277537	T	A	0.991249	1	0.991179
NC_027305.1	64294044	T	C	1	1	0.991179
NC_027305.1	64400687	G	A	1	1	0.982261
NC_027305.1	64400804	A	T	1	1	1
NC_027305.1	64400824	G	C	1	1	0.991179
NC_027305.1	64400861	A	G	1	1	1
NC_027305.1	64422367	G	A	1	1	0.991179
NC_027305.1	64423459	C	T	1	1	1
NC_027305.1	64423471	G	T	1	1	1
NC_027305.1	64423472	C	T	1	1	1
NC_027305.1	64423479	A	C	1	1	1
NC_027305.1	64424565	G	A	1	1	1
NC_027305.1	64425759	T	A	1	1	0.991179
NC_027305.1	64425999	C	T	1	1	0.982261
NC_027305.1	64426587	A	G	0.991179	1	0.982261
NC_027305.1	68503037	T	A	1	1	1
NC_027305.1	70582448	C	A	1	1	1
NC_027305.1	73054867	G	A	1	1	1
NC_027305.1	73057244	C	T	1	1	1
NC_027305.1	73057389	G	A	1	1	0.982261
NC_027305.1	73057528	G	T	1	1	1
NC_027305.1	73057585	G	T	1	1	0.991179
NC_027305.1	73065559	T	A	1	1	0.991179
NC_027305.1	73080600	A	G	1	1	1
NC_027305.1	73086842	G	A	1	1	0.991179
NC_027305.1	73086998	T	G	1	1	1
NC_027305.1	73087514	T	C	1	1	0.982261
NC_027305.1	73088794	A	C	1	1	0.991179
NC_027305.1	73092486	C	G	1	1	1
NC_027305.1	73092777	T	G	1	0.991249	1
NC_027305.1	73095119	C	G	1	1	1
NC_027305.1	73095826	A	G	1	0.991249	1
NC_027305.1	73109993	A	C	1	1	0.991179
NC_027305.1	73112859	C	A	1	1	1
NC_027305.1	73119690	T	A	1	1	0.982261
NC_027305.1	73119950	G	A	1	1	0.991179
NC_027305.1	73122283	C	T	1	1	0.991179
NC_027305.1	73123983	A	C	1	1	0.991179
NC_027305.1	73126504	G	C	1	1	1
NC_027305.1	73131529	A	G	1	1	1
NC_027305.1	73131575	A	C	1	1	1
NC_027305.1	73132081	T	C	1	1	0.991179
NC_027305.1	73134392	A	G	1	1	0.991179
NC_027305.1	73136134	A	G	1	1	0.991179
NC_027305.1	73136151	A	C	1	1	1
NC_027305.1	73136201	T	C	1	1	0.991179
NC_027305.1	73136305	G	A	0.991249	1	0.991249
NC_027305.1	73136604	C	T	1	1	0.991179
NC_027305.1	73138270	C	A	1	1	0.982219
NC_027305.1	73140107	C	A	1	1	1
NC_027305.1	73151877	C	G	1	1	0.982261
NC_027305.1	73152536	A	C	1	1	0.991179
NC_027305.1	73160527	G	A	1	1	1
NC_027305.1	73160858	A	G	1	1	0.991179
NC_027305.1	73184210	A	G	1	1	1
NC_027305.1	73184363	A	G	0.991249	1	0.991249
NC_027305.1	73184803	G	A	1	1	0.982261
NC_027305.1	73186106	C	G	1	1	0.991179
NC_027305.1	73187052	C	A	1	1	0.991179
NC_027305.1	73207265	G	A	1	1	0.982261
NC_027305.1	73207546	C	T	1	1	1
NC_027305.1	73207547	A	T	1	1	1
NC_027305.1	73210422	G	A	0.991179	1	0.991179
NC_027305.1	73215004	A	C	1	1	1
NC_027305.1	73220339	G	A	1	1	1
NC_027305.1	73220360	A	G	1	1	0.982261
NC_027305.1	73226634	T	C	0.991249	1	0.991179
NC_027305.1	73231477	G	A	1	1	0.991179
NC_027305.1	73231720	A	G	1	1	0.991179
NC_027305.1	73231773	A	G	1	1	0.982261
NC_027305.1	73231818	G	C	1	1	0.982261
NC_027305.1	73231846	T	C	1	1	0.982261
NC_027305.1	73232062	C	A	1	1	0.982261
NC_027305.1	73232561	T	G	1	1	0.991179
NC_027305.1	73248391	T	G	0.991179	1	0.991179
NC_027305.1	73248394	A	G	0.982219	1	0.991249
NC_027305.1	73252221	T	C	0.991179	1	0.991179
NC_027305.1	73283731	G	C	0.991179	1	0.991179
NC_027305.1	73492119	C	T	1	1	0.991179
NC_027305.1	73516739	T	C	1	1	1
NC_027305.1	73521255	G	A	0.991249	1	0.991179
NC_027305.1	73528154	C	T	1	1	0.991249
NC_027305.1	73537257	G	T	1	1	1
NC_027305.1	73539964	G	A	1	1	0.991179
NC_027305.1	73544212	A	G	0.991249	1	1
NC_027305.1	73550517	G	C	1	1	1
NC_027305.1	73568748	G	A	1	1	0.991179
NC_027305.1	73570405	T	A	0.991249	1	0.991249
NC_027305.1	73591104	G	T	1	1	0.982261
NC_027305.1	73602966	C	T	1	1	0.982261
NC_027305.1	74508415	A	C	1	1	0.991179
NC_027305.1	74518237	G	A	0.991179	1	0.991179
NC_027305.1	74520631	T	G	1	0.982386	1
NC_027305.1	74520703	C	G	1	1	1
NC_027305.1	74532277	C	A	0.991179	1	0.991179
NC_027305.1	74594306	C	T	0.991179	1	0.991179
NC_027305.1	74605024	C	G	0.991179	1	0.982261
NC_027305.1	74650771	A	G	0.991179	1	0.982261
NC_027305.1	74809349	G	T	0.982261	1	0.982261
NC_027305.1	74813736	T	C	0.991179	1	0.991179
NC_027305.1	74820849	C	T	1	1	0.991179
NC_027305.1	74828504	C	T	1	0.991249	1
NC_027305.1	74829714	A	T	0.991179	1	0.991179
NC_027305.1	74830310	C	T	1	1	0.991179
NC_027305.1	74830394	G	A	1	1	0.991179
NC_027305.1	74833717	G	A	1	1	0.982261
NC_027305.1	74833779	G	A	1	1	1
NC_027305.1	74837982	C	A	0.991249	1	1
NC_027305.1	74838071	C	T	1	1	1
NC_027305.1	74838456	G	C	0.991249	1	1
NC_027305.1	74840265	C	A	1	1	1
NC_027305.1	74840329	T	A	1	1	0.991179
NC_027305.1	74840550	G	T	1	1	1
NC_027305.1	74840670	C	G	1	1	0.991249
NC_027305.1	74844417	G	C	0.991179	1	0.982261
NC_027305.1	74917473	A	G	1	1	0.991179
NC_027305.1	74918193	G	T	1	0.991249	1
NC_027305.1	74918270	A	C	1	1	0.991179
NC_027305.1	74918710	G	A	1	1	1
NC_027305.1	74920010	A	G	0.991249	1	1
NC_027305.1	74927102	A	C	1	1	0.991179
NC_027305.1	74927165	A	C	1	1	0.991179
NC_027305.1	74929262	G	C	1	1	0.991179
NC_027305.1	74930642	C	A	1	1	1
NC_027305.1	74933548	T	C	1	1	0.991179
NC_027305.1	74936890	T	G	1	1	0.982261
NC_027305.1	74940227	A	C	1	1	0.982542
NC_027305.1	74941289	C	A	1	1	0.991179
NC_027305.1	74941371	C	T	0.991249	1	0.982219
NC_027305.1	74942395	G	C	1	1	1
NC_027305.1	74945150	T	G	0.991249	1	0.991249
NC_027305.1	74945200	C	G	1	1	0.991179
NC_027305.1	75664866	T	C	1	1	0.982261
NC_027305.1	77382571	C	T	0.991179	1	0.982261
NC_027305.1	77408659	T	G	0.991249	1	0.982219
NC_027305.1	77408666	T	C	1	0.982386	0.982261
NC_027305.1	77409905	G	T	1	1	0.982261
NC_027305.1	77409907	A	G	0.991179	1	0.982261
NC_027305.1	77423036	G	C	0.991179	1	0.982261
NC_027305.1	77553584	A	G	0.991179	1	1
NC_027305.1	77569603	A	T	1	1	1
NC_027305.1	77579659	C	A	0.991179	1	0.982261
NC_027305.1	78207490	G	T	1	0.991249	1
NC_027305.1	78207637	A	G	1	1	0.991179
NC_027305.1	78209740	T	A	1	1	0.991179
NC_027305.1	78211787	G	A	1	1	0.982261
NC_027305.1	78212323	G	C	1	1	0.982261
NC_027305.1	78229813	A	G	1	1	1
NC_027305.1	78235178	T	A	1	1	0.991179
NC_027305.1	78235773	C	A	1	1	0.982261
NC_027305.1	78235920	G	A	1	1	0.991179
NC_027305.1	78255837	A	G	1	1	1
NC_027305.1	78255894	C	G	1	1	0.991179
NC_027305.1	78256578	C	A	0.991249	1	0.982219
NC_027305.1	78257032	G	A	1	1	1
NC_027305.1	78257180	C	A	1	1	0.991179
NC_027305.1	78257804	C	A	1	1	0.982261
NC_027305.1	78257833	G	C	1	0.991249	0.982261
NC_027305.1	78257988	T	A	1	1	0.991179
NC_027305.1	78258330	C	T	1	1	0.991179
NC_027305.1	78258345	G	C	1	1	1
NC_027305.1	78258369	A	T	1	1	0.991179
NC_027305.1	78258382	T	C	1	1	1
NC_027305.1	78258396	C	T	1	1	1
NC_027305.1	78287066	G	C	1	1	1
NC_027305.1	78289097	T	G	1	1	1
NC_027305.1	78293927	T	C	0.991249	1	0.982219
NC_027305.1	78298354	G	T	1	1	0.991179
NC_027305.1	78309005	G	T	1	1	0.991179
NC_027305.1	79277329	T	C	1	1	0.991179
NC_027306.1	41820435	A	G	1	1	1
NC_027306.1	41820994	A	G	1	1	0.982261
NC_027306.1	41821877	G	C	1	1	1
NC_027306.1	41828996	G	T	1	1	0.991179
NC_027306.1	41829001	C	A	1	1	0.991179
NC_027307.1	17862841	C	A	1	1	0.982219
NC_027308.1	15820430	A	G	0.991179	1	0.991179
NC_027308.1	15830797	C	T	0.991179	1	0.991179
NC_027308.1	15863406	T	C	1	1	1
NC_027308.1	15863515	C	T	1	1	0.991179
NC_027308.1	15864240	G	A	1	1	0.991179
NC_027308.1	106859690	C	T	1	1	0.991179
NC_027308.1	106916444	T	G	1	1	0.991179
NC_027308.1	106918724	G	A	1	1	0.991179
NC_027308.1	106918740	C	A	0.982542	1	0.991179
NC_027308.1	106920261	T	G	1	0.991249	0.991179
NC_027308.1	106920355	T	G	1	1	1
NC_027308.1	106921038	C	T	1	1	1
NC_027308.1	106921232	T	C	1	0.991249	0.991179
NC_027308.1	106921962	T	A	1	0.982542	0.982261
NC_027308.1	106923026	C	T	0.991249	1	0.991249
NC_027308.1	106923529	A	G	1	1	0.991179
NC_027308.1	106924976	G	A	1	1	1
NC_027308.1	106929515	C	T	1	1	0.991179
NC_027308.1	106929560	G	A	1	1	0.991179
NC_027308.1	107425111	G	A	1	1	0.991179
NC_027308.1	107425949	C	T	1	1	0.991179
NC_027308.1	107426046	C	T	1	1	0.991179
NC_027308.1	107426230	C	T	1	1	0.991179
NC_027308.1	107426359	T	G	1	1	1
NC_027308.1	107426361	T	C	1	1	1
NC_027308.1	107426435	G	A	1	1	1
NC_027308.1	107428096	T	C	1	1	0.991179
NC_027308.1	107429729	A	T	1	1	1
NC_027308.1	107429774	A	G	1	1	0.991179
NC_027308.1	107432111	C	G	1	1	1
NC_027308.1	107434432	A	C	1	1	1
NC_027308.1	107435919	T	G	0.991179	1	0.991179
NC_027308.1	107438959	G	A	1	0.991249	0.991179
NC_027308.1	107446568	C	G	1	1	0.991179
NC_027308.1	107451917	C	T	1	1	0.991179
NC_027308.1	107453723	T	A	0.991249	1	0.991249
NC_027308.1	107455081	G	A	1	1	1
NC_027308.1	107465558	G	A	1	1	0.982261
NC_027308.1	107481427	T	C	0.991249	1	0.991249
NC_027308.1	107481642	A	G	0.991249	1	0.991249
NC_027308.1	107482349	T	C	1	1	0.982261
NC_027308.1	107482579	T	C	1	1	0.982261
NC_027308.1	107483219	G	A	1	1	1
NC_027308.1	107484349	A	G	1	1	0.982261
NC_027308.1	107484690	G	T	0.991249	1	1
NC_027308.1	107485473	G	A	1	1	1
NC_027308.1	107486216	C	T	1	1	0.991179
NC_027308.1	107486375	T	A	1	1	1
NC_027308.1	107486425	G	T	1	1	1
NC_027308.1	107487579	C	A	1	1	0.991179
NC_027308.1	107489113	G	A	1	1	0.991179
NC_027308.1	107489596	A	G	1	1	1
NC_027308.1	107489790	A	T	1	1	1
NC_027308.1	107490001	G	C	1	1	1
NC_027308.1	107490027	A	T	1	1	1
NC_027308.1	107490121	A	C	1	1	0.991179
NC_027308.1	107490693	T	G	1	1	0.991179
NC_027308.1	107490952	C	A	1	1	0.982261
NC_027308.1	107490962	G	T	0.991179	1	0.982261
NC_027308.1	107491001	A	C	1	1	0.991179
NC_027308.1	107491437	A	C	1	1	0.991179
NC_027308.1	107492799	T	A	1	1	0.991179
NC_027308.1	107493263	T	G	1	1	0.991179
NC_027308.1	107493626	T	A	0.991249	1	0.982219
NC_027308.1	107494381	T	C	1	1	0.991179
NC_027308.1	107494460	T	C	1	1	1
NC_027308.1	107498642	A	T	1	1	1
NC_027308.1	107500001	T	A	1	1	1
NC_027308.1	107501753	T	C	0.991179	1	0.982261
NC_027308.1	107501846	T	A	1	1	0.982261
NC_027308.1	107511325	A	G	1	1	1
NC_027308.1	107511893	C	T	1	1	0.991179
NC_027308.1	107522570	C	T	1	1	0.991179
NC_027308.1	107523270	A	G	1	1	0.991179
NC_027308.1	107533564	T	G	1	1	0.982261
NC_027308.1	107533653	G	T	1	0.991249	0.991179
NC_027308.1	107537951	G	T	1	1	1
NC_027308.1	107544722	T	C	1	1	1
NC_027308.1	107545043	T	A	0.991249	1	1
NC_027308.1	107545221	A	C	1	1	1
NC_027308.1	107545767	A	T	1	1	1
NC_027308.1	126230923	C	A	1	1	1
NC_027308.1	126283798	A	C	1	1	1
NC_027308.1	126301128	C	T	1	1	0.991179
NC_027308.1	126301264	T	C	1	1	0.982261
NC_027308.1	126304052	C	A	1	1	1
NC_027308.1	126308045	T	C	1	1	0.991179
NC_027308.1	126309562	C	T	1	1	1
NC_027308.1	126309685	T	A	1	1	0.991179
NC_027308.1	128252320	A	T	1	1	0.982261
NC_027308.1	130003213	T	C	1	1	1
NC_027308.1	130004971	T	G	1	1	0.982261
NC_027308.1	130005085	G	C	1	1	1
NC_027308.1	130005296	C	A	1	1	0.991179
NC_027308.1	130009512	A	T	1	1	1
NC_027308.1	130009915	T	C	1	1	1
NC_027308.1	130009942	T	A	1	1	1
NC_027308.1	130010244	A	T	1	1	1
NC_027308.1	130011369	C	A	1	1	1
NC_027308.1	130033166	C	T	0.991249	1	0.991249
NC_027308.1	130043576	G	T	1	1	0.991179
NC_027308.1	130048025	G	A	1	1	0.982261
NC_027308.1	130098138	T	A	1	1	0.982261
NC_027308.1	131567325	T	G	1	1	1
NC_027308.1	131570474	A	T	1	1	1
NC_027308.1	131588286	A	G	1	1	0.991179
NC_027308.1	131593766	T	C	1	1	0.982261
NC_027308.1	131593823	A	T	1	1	0.982261
NC_027308.1	131594879	C	A	1	1	0.982261
NC_027308.1	131604815	A	C	1	1	1
NC_027308.1	131608012	C	T	1	1	0.991179
NC_027308.1	131608058	A	C	1	1	0.982261
NC_027308.1	131611381	T	G	0.991249	1	0.982219
NC_027308.1	131611956	T	G	0.991249	1	0.991249
NC_027308.1	131613178	A	G	1	0.991249	0.991179
NC_027308.1	131623431	G	T	1	1	1
NC_027308.1	131623691	T	C	1	1	0.991249
NC_027308.1	131624032	A	G	1	1	1
NC_027308.1	131624619	C	A	0.991179	1	0.982219
NC_027308.1	131624620	T	G	1	1	0.991249
NC_027308.1	131624718	A	T	1	1	0.991249
NC_027308.1	131625308	C	T	1	1	0.991179
NC_027308.1	131628186	C	A	1	1	1
NC_027308.1	131628393	T	C	1	1	0.982261
NC_027308.1	131628411	C	G	1	1	0.991179
NC_027308.1	131628521	G	T	1	1	0.982261
NC_027308.1	131635280	G	A	1	1	0.991179
NC_027308.1	131639149	C	T	1	1	0.982261
NC_027308.1	131641586	C	A	1	1	0.991249
NC_027308.1	131646083	A	G	1	1	0.991179
NC_027308.1	131646737	T	A	1	1	1
NC_027308.1	131647516	T	G	1	1	0.991179
NC_027308.1	131647894	C	T	0.991249	1	0.991249
NC_027308.1	131647954	T	A	0.982542	1	0.982542
NC_027308.1	131656111	G	T	1	1	0.991249
NC_027308.1	131657453	A	C	1	1	0.982261
NC_027308.1	131661860	A	G	1	1	0.982261
NC_027308.1	131907523	T	G	1	1	0.991179
NC_027308.1	131907808	C	G	1	1	0.991179
NC_027308.1	131909230	G	A	1	1	0.991179
NC_027308.1	131909521	G	T	0.991249	1	0.991249
NC_027308.1	131913736	A	C	1	1	1
NC_027308.1	131914150	G	A	1	1	0.982261
NC_027308.1	131923601	G	A	1	1	1
NC_027308.1	131923789	G	A	1	1	1
NC_027308.1	131939288	G	T	1	1	1
NC_027308.1	131942108	G	A	1	1	0.991179
NC_027308.1	131958721	C	T	1	1	0.982261
NC_027308.1	131959908	C	A	1	1	1
NC_027308.1	131961765	A	C	0.991249	1	0.982219
NC_027308.1	131962768	T	A	1	1	0.991179
NC_027308.1	131965963	C	A	1	1	1
NC_027308.1	131966189	T	G	0.982542	1	0.991249
NC_027308.1	131966744	A	G	1	1	0.991098
NC_027308.1	131967580	C	A	1	1	0.991179
NC_027308.1	132741681	G	A	1	1	0.991179
NC_027308.1	132746547	C	A	1	1	1
NC_027308.1	132752101	A	C	1	1	0.991179
NC_027308.1	132752455	C	A	1	1	1
NC_027308.1	132757975	C	T	1	1	0.991179
NC_027308.1	132758021	C	G	1	1	1
NC_027308.1	132758045	C	A	1	1	1
NC_027308.1	132758365	G	A	1	1	0.991179
NC_027308.1	132760635	A	C	1	1	0.991179
NC_027308.1	132762010	C	G	1	1	0.991179
NC_027308.1	132762126	T	A	1	1	1
NC_027308.1	132768984	T	C	1	1	0.982261
NC_027308.1	132774536	C	G	1	1	0.991179
NC_027308.1	132774807	C	T	1	1	0.991179
NC_027308.1	132774896	T	A	1	1	0.991179
NC_027308.1	132774963	T	A	1	1	0.991179
NC_027308.1	132775109	A	T	1	1	1
NC_027308.1	132778572	A	G	1	1	1
NC_027308.1	132779997	A	C	0.991249	1	0.991249
NC_027308.1	132781928	C	G	1	1	0.991179
NC_027308.1	132785852	A	G	1	1	0.982261
NC_027308.1	132839471	G	T	1	1	0.991179
NC_027308.1	132849693	T	C	1	1	1
NC_027308.1	132852160	G	A	1	1	0.991179
NC_027308.1	132860851	C	T	0.991249	1	0.991249
NC_027308.1	132913074	G	C	1	1	1
NC_027308.1	132913075	C	G	1	1	1
NC_027308.1	132940025	C	T	1	1	0.991249
NC_027308.1	132942865	A	C	1	1	0.991179
NC_027308.1	132947778	A	G	1	1	0.991179
NC_027308.1	132961638	G	A	1	1	1
NC_027308.1	132961989	G	T	0.982542	1	0.982219
NC_027308.1	132966415	T	G	1	1	0.991179
NC_027308.1	132969551	C	T	1	1	0.982261
NC_027308.1	132971316	T	C	1	1	0.982261
NC_027308.1	132985795	G	A	1	1	1
NC_027308.1	133085745	C	A	1	1	1
NC_027308.1	133104205	A	G	1	1	0.991179
NC_027308.1	133108619	A	G	1	1	0.991179
NC_027308.1	133108789	T	C	1	1	1
NC_027308.1	133114131	A	G	0.991249	1	0.991249
NC_027308.1	133114833	G	A	1	1	0.991179
NC_027308.1	133115657	A	C	1	1	1
NC_027308.1	137240385	A	G	1	1	0.982219
NC_027308.1	137242362	G	T	0.991249	1	0.991249
NC_027308.1	137286850	A	C	0.991249	1	0.991179
NC_027308.1	137288444	T	C	1	1	1
NC_027308.1	137288778	A	G	1	1	0.982261
NC_027308.1	137288791	G	A	1	1	0.982261
NC_027308.1	137297272	A	G	0.991249	1	0.982219
NC_027308.1	137303214	T	C	1	1	0.991179
NC_027308.1	137366993	G	A	1	1	0.991179
NC_027308.1	137367864	C	G	0.991179	1	0.991179
NC_027308.1	137368842	T	C	0.991249	1	0.982219
NC_027308.1	137844024	C	A	1	0.991249	1
NC_027308.1	137914423	T	C	1	1	1
NC_027308.1	138973223	C	A	1	1	1
NC_027308.1	139180846	C	A	0.991249	1	0.982219
NC_027308.1	139405711	C	G	0.991179	1	0.982261
NC_027309.1	16377549	C	T	1	1	0.982261
NC_027309.1	16397613	T	C	1	1	0.982219
NC_027309.1	16397798	C	T	1	1	0.991179
NC_027309.1	16407792	A	G	1	1	0.991179
NC_027309.1	16408146	T	C	1	1	1
NC_027309.1	16408294	C	G	1	1	1
NC_027309.1	16409349	A	T	1	1	1
NC_027309.1	16410664	C	T	0.991249	1	0.991249
NC_027309.1	16411011	T	G	0.982542	1	1
NC_027309.1	16411107	A	C	1	1	1
NC_027309.1	16411218	G	A	1	1	0.991249
NC_027309.1	16411257	A	T	0.991179	1	0.991179
NC_027309.1	16411736	G	A	1	1	0.982261
NC_027309.1	16412110	T	C	1	0.991249	0.991249
NC_027309.1	16422733	T	G	1	1	1
NC_027309.1	16427965	A	T	1	1	1
NC_027309.1	16431329	C	A	1	1	1
NC_027309.1	16431581	T	G	1	1	0.982261
NC_027309.1	16432335	A	T	0.982542	1	0.991249
NC_027309.1	16432610	A	C	1	1	1
NC_027309.1	16438410	G	T	1	1	1
NC_027309.1	16469832	G	T	0.991179	1	0.991179
NC_027309.1	16470434	C	A	1	1	1
NC_027309.1	16470435	C	A	1	1	1
NC_027309.1	16486602	T	G	1	1	0.991179
NC_027309.1	16512921	A	G	1	1	0.991179
NC_027309.1	16546689	T	C	1	1	0.982219
NC_027309.1	16559970	T	G	0.991249	1	0.982219
NC_027309.1	16563027	G	A	1	1	1
NC_027309.1	16565043	C	G	1	1	0.982261
NC_027309.1	16566020	A	T	1	1	1
NC_027309.1	16566768	C	G	1	1	1
NC_027309.1	16566834	A	C	1	1	0.982219
NC_027309.1	16566928	T	C	1	1	0.991179
NC_027309.1	16567872	G	A	1	1	1
NC_027309.1	16568334	C	A	1	1	0.991179
NC_027309.1	16568973	A	C	0.991249	1	0.991249
NC_027309.1	16569002	G	C	0.982542	1	1
NC_027309.1	16569409	C	A	1	1	0.991179
NC_027309.1	16569421	C	G	1	1	0.991179
NC_027309.1	16572349	A	C	1	1	1
NC_027309.1	16589642	G	A	1	1	0.991179
NC_027309.1	16590582	T	G	1	1	0.991179
NC_027309.1	16590599	T	C	1	1	1
NC_027309.1	16590752	G	A	1	1	0.991179
NC_027309.1	16591436	G	T	1	1	1
NC_027309.1	16593455	A	C	0.991179	1	0.991179
NC_027309.1	16621852	T	C	1	1	1
NC_027309.1	17022778	G	C	1	1	0.991179
NC_027309.1	17028968	A	G	1	1	1
NC_027309.1	17031696	C	G	1	1	0.991249
NC_027309.1	17037821	T	C	1	1	0.991249
NC_027309.1	17039252	A	G	1	1	1
NC_027309.1	17039570	C	T	1	1	1
NC_027309.1	17082634	A	T	1	1	1
NC_027309.1	17087132	T	G	1	1	1
NC_027309.1	17088085	C	T	1	1	1
NC_027309.1	17088448	A	C	1	1	1
NC_027309.1	17097796	T	A	1	1	0.991179
NC_027309.1	17107291	G	C	1	1	1
NC_027309.1	17117135	A	G	1	1	0.982261
NC_027309.1	17118385	T	A	1	0.982542	1
NC_027309.1	17119032	A	G	1	1	0.991179
NC_027309.1	17119988	A	T	1	1	1
NC_027309.1	17120160	C	T	1	1	0.991179
NC_027309.1	17120638	T	G	1	1	0.991179
NC_027309.1	17120639	T	C	1	1	0.991179
NC_027309.1	17122262	T	G	1	1	0.991179
NC_027309.1	17124663	T	A	0.991249	1	0.982542
NC_027309.1	17125118	C	G	0.991249	1	0.982219
NC_027309.1	17125184	T	C	1	1	0.982261
NC_027309.1	17125218	A	G	1	1	0.991179
NC_027309.1	17125262	A	G	1	1	1
NC_027309.1	17125343	C	T	1	1	1
NC_027309.1	17125442	G	A	1	1	0.991179
NC_027309.1	17126642	A	T	1	1	0.991179
NC_027309.1	17127246	G	C	1	1	1
NC_027309.1	17127535	C	A	0.991249	1	0.982542
NC_027309.1	17128511	T	C	1	1	0.991179
NC_027309.1	17132839	G	A	1	1	1
NC_027309.1	17133089	A	C	1	1	1
NC_027309.1	17149763	C	T	1	1	0.982261
NC_027309.1	17159589	T	C	1	1	0.991179
NC_027309.1	17160325	A	G	1	1	1
NC_027309.1	17180021	T	G	1	1	1
NC_027309.1	17189175	C	T	0.991249	1	0.991249
NC_027309.1	17195027	G	A	1	0.991249	1
NC_027309.1	17195102	C	T	0.982542	1	0.991249
NC_027309.1	17210731	C	T	1	1	0.991179
NC_027309.1	17211884	G	A	1	1	0.991179
NC_027309.1	17214332	C	T	1	1	1
NC_027309.1	17217434	A	G	1	1	1
NC_027309.1	17217666	C	T	1	1	0.991179
NC_027309.1	17248541	C	T	1	1	1
NC_027309.1	17285973	C	A	1	1	0.991179
NC_027309.1	17288020	G	A	1	1	1
NC_027309.1	17349216	T	A	0.991179	1	0.982261
NC_027309.1	17423919	G	A	1	1	0.982261
NC_027309.1	113904300	C	T	0.991179	1	0.991179
NC_027309.1	113904584	T	G	1	1	1
NC_027309.1	113905366	A	T	1	1	0.991179
NC_027309.1	113905412	A	G	1	1	0.982261
NC_027309.1	113910921	G	T	1	1	0.991179
NC_027309.1	113914493	A	G	1	1	0.982261
NC_027310.1	26204164	T	G	1	1	1
NC_027311.1	9975736	C	A	1	1	0.991179
NC_027311.1	11808845	A	C	0.991179	1	0.982261
NC_027311.1	11810159	A	G	0.991179	1	0.991179
NC_027311.1	11829032	G	C	1	1	0.991179
NC_027311.1	11834120	A	C	1	1	1
NC_027311.1	11834391	A	G	1	1	0.991179
NC_027311.1	11834667	T	G	1	1	0.982261
NC_027311.1	11835335	A	T	1	1	1
NC_027311.1	11835531	A	C	1	1	1
NC_027311.1	11856699	A	C	1	1	0.991179
NC_027311.1	11865723	A	C	1	1	0.982261
NC_027311.1	11899950	G	A	1	1	0.982261
NC_027311.1	11900113	C	T	1	1	0.982219
NC_027311.1	11900401	G	A	1	1	0.982261
NC_027311.1	11900893	A	G	1	1	0.991179
NC_027311.1	11900907	A	G	1	1	0.991179
NC_027311.1	11916564	T	G	0.991249	1	0.982219
NC_027311.1	11918223	T	G	1	1	1
NC_027311.1	11925596	C	T	1	1	0.982261
NC_027311.1	11947886	C	G	1	1	1
NC_027311.1	11948289	T	C	0.991249	1	1
NC_027311.1	11949257	G	A	1	1	0.991179
NC_027311.1	12099346	A	C	1	1	0.982261
NC_027311.1	12100401	C	T	1	1	1
NC_027311.1	12103227	A	C	1	1	0.982261
NC_027311.1	12113969	C	T	1	1	0.991179
NC_027311.1	12186650	G	T	0.991179	1	0.982219
NC_027311.1	12191302	A	C	1	1	0.991179
NC_027311.1	12199510	C	T	1	1	0.991249
NC_027311.1	12200506	C	A	1	1	1
NC_027311.1	12201027	G	A	1	1	0.991179
NC_027311.1	12202570	T	C	1	1	1
NC_027311.1	12204862	G	C	1	1	0.991179
NC_027311.1	12208278	A	T	1	1	1
NC_027311.1	12217835	G	C	0.991249	1	0.982219
NC_027311.1	12218684	C	T	1	1	1
NC_027311.1	12221258	T	C	1	1	1
NC_027311.1	12246616	C	T	0.991179	1	0.982261
NC_027311.1	12257217	C	T	1	1	0.982261
NC_027311.1	12407814	T	C	1	1	1
NC_027311.1	12407826	A	G	0.991179	1	0.991179
NC_027311.1	12417631	T	A	1	1	1
NC_027311.1	12423869	T	C	1	1	1
NC_027311.1	12459509	G	C	1	1	1
NC_027311.1	12499044	A	T	0.982542	1	0.991249
NC_027311.1	12502037	A	G	1	1	1
NC_027311.1	12506285	C	T	1	0.991249	1
NC_027311.1	12506338	C	A	0.991179	1	0.982261
NC_027311.1	12512608	G	C	1	1	1
NC_027311.1	12515352	T	G	1	1	0.982261
NC_027311.1	12516054	G	A	1	1	1
NC_027311.1	12517937	A	G	1	1	0.991179
NC_027311.1	12523736	C	T	1	1	0.982261
NC_027311.1	12540023	C	G	1	1	1
NC_027311.1	12562723	A	G	1	1	0.991179
NC_027311.1	12564262	C	T	1	1	0.991179
NC_027311.1	12564264	T	A	1	1	0.991179
NC_027311.1	12566313	C	A	1	1	0.991179
NC_027311.1	12570299	C	T	0.991249	1	0.982219
NC_027311.1	12570883	T	C	1	1	0.991179
NC_027311.1	12570899	T	C	1	1	0.991179
NC_027311.1	12571540	A	G	1	1	0.991179
NC_027311.1	12571642	C	T	1	1	0.982261
NC_027311.1	12578508	A	G	0.982542	1	0.982219
NC_027311.1	12578804	G	A	1	1	0.991179
NC_027311.1	12580604	G	A	0.991249	1	0.982219
NC_027311.1	12583686	C	T	1	1	0.982542
NC_027311.1	12583687	A	G	1	1	1
NC_027311.1	12583723	C	A	1	1	1
NC_027311.1	12586803	C	T	1	1	0.991179
NC_027311.1	12587394	A	C	1	1	0.982261
NC_027311.1	12594434	G	A	1	1	0.991179
NC_027311.1	12631804	C	G	1	1	0.991179
NC_027311.1	12837559	C	G	1	1	0.991179
NC_027311.1	12839339	C	G	1	1	1
NC_027311.1	12900706	A	G	1	1	1
NC_027311.1	12900886	C	T	1	1	0.991179
NC_027311.1	12903402	A	T	1	1	0.991179
NC_027311.1	12905487	A	G	0.991249	1	0.991249
NC_027311.1	12905676	C	A	1	1	0.991179
NC_027311.1	12905799	G	A	0.991249	1	0.991179
NC_027311.1	12908267	G	T	1	1	0.991249
NC_027311.1	12908313	G	A	0.991249	1	0.991249
NC_027311.1	12908316	A	C	0.991249	1	0.991249
NC_027311.1	12908343	A	C	1	1	0.991249
NC_027311.1	12908358	T	A	0.991249	1	0.991249
NC_027311.1	12908388	G	A	0.991249	1	0.982219
NC_027311.1	12908461	T	C	1	1	1
NC_027311.1	12908928	T	C	1	1	0.991179
NC_027311.1	12908929	C	T	1	1	0.991179
NC_027311.1	12910796	A	G	1	1	0.982261
NC_027311.1	12911318	G	C	1	1	1
NC_027311.1	12912102	A	G	1	1	1
NC_027311.1	12912651	T	C	1	1	0.982261
NC_027311.1	12912785	T	G	0.991249	1	0.991249
NC_027311.1	12912851	A	G	1	1	1
NC_027311.1	12913036	T	C	0.991249	1	0.982219
NC_027311.1	12931210	C	T	1	1	1
NC_027311.1	12951334	C	A	1	1	1
NC_027311.1	12951335	A	C	1	1	0.991179
NC_027311.1	12980800	T	C	1	1	1
NC_027311.1	12991330	C	T	1	1	1
NC_027311.1	12991990	C	A	1	1	1
NC_027311.1	13008885	A	T	1	1	1
NC_027311.1	13012601	C	T	1	1	0.991179
NC_027311.1	13022734	A	G	1	0.982542	1
NC_027311.1	13023822	T	G	1	1	0.991179
NC_027311.1	13027695	T	C	1	1	0.982261
NC_027311.1	13031437	A	T	0.991249	1	0.991179
NC_027311.1	13031515	T	C	1	1	0.991179
NC_027311.1	13031812	G	A	1	0.982542	1
NC_027311.1	13201872	A	C	1	1	0.982261
NC_027311.1	13202669	A	G	1	1	1
NC_027311.1	13210135	A	C	1	1	0.991179
NC_027311.1	13210150	T	C	1	1	1
NC_027311.1	13210485	T	C	1	1	1
NC_027311.1	13211250	C	T	1	1	1
NC_027311.1	13212065	T	C	1	1	0.991179
NC_027311.1	13215199	G	T	1	1	1
NC_027311.1	13215857	A	T	1	1	0.991179
NC_027311.1	13221770	A	G	1	1	1
NC_027311.1	13221801	A	G	0.982542	1	0.982542
NC_027311.1	13268396	C	T	0.982542	1	0.982542
NC_027311.1	13274581	A	T	1	1	0.991179
NC_027311.1	13279014	C	T	1	1	1
NC_027311.1	13279091	G	C	1	1	1
NC_027311.1	14378671	T	C	1	1	0.991179
NC_027311.1	14428515	C	A	1	1	0.982261
NC_027311.1	14430071	G	C	1	1	0.982261
NC_027311.1	14430304	T	A	1	1	1
NC_027311.1	14488293	C	T	1	0.982542	0.982261
NC_027311.1	14488941	C	G	1	1	0.982261
NC_027311.1	14490441	T	C	1	1	1
NC_027311.1	14494297	A	G	1	1	1
NC_027311.1	14494305	G	A	1	1	1
NC_027311.1	14495124	T	C	0.991249	1	0.982063
NC_027311.1	14495154	A	G	1	1	0.982106
NC_027311.1	14495708	C	G	0.982542	1	0.982261
NC_027311.1	14496342	T	C	1	1	0.982261
NC_027311.1	14497018	A	C	1	1	1
NC_027311.1	14497033	G	T	1	1	1
NC_027311.1	14497083	C	A	1	1	1
NC_027311.1	14497115	C	A	1	1	0.991179
NC_027311.1	14497227	T	C	1	1	0.982261
NC_027311.1	14497292	T	C	1	1	0.991179
NC_027311.1	14497893	C	T	1	1	0.991179
NC_027311.1	14498441	T	C	1	1	0.991179
NC_027311.1	14498546	G	T	0.991249	1	0.991179
NC_027311.1	14499556	G	T	1	1	1
NC_027311.1	14499629	G	T	1	1	1
NC_027311.1	14499687	C	G	0.991249	1	0.991249
NC_027311.1	14500066	A	G	1	1	0.991179
NC_027311.1	15189906	C	T	1	1	1
NC_027311.1	15192434	G	T	1	1	1
NC_027311.1	15192555	T	G	0.991249	1	0.991179
NC_027311.1	15202193	G	T	1	1	0.991179
NC_027311.1	15204835	G	T	1	1	0.991179
NC_027311.1	15217912	T	C	0.991249	1	0.982219
NC_027311.1	15221509	A	C	1	1	0.991179
NC_027311.1	15413984	G	T	1	1	0.991179
NC_027311.1	15424361	T	G	1	1	1
NC_027311.1	15424917	G	T	1	1	0.991179
NC_027311.1	15428439	T	A	1	1	1
NC_027311.1	15428777	G	C	1	1	0.982261
NC_027311.1	15432520	T	C	1	1	1
NC_027311.1	15432583	G	A	0.991179	1	0.991179
NC_027311.1	15432905	A	C	0.991249	1	0.991249
NC_027311.1	15433085	A	C	1	1	0.991179
NC_027311.1	15435512	G	C	1	1	0.991179
NC_027311.1	15472162	C	T	1	1	0.991179
NC_027311.1	15472523	C	T	1	1	0.991179
NC_027311.1	15472843	T	G	1	1	0.991179
NC_027311.1	15473814	T	G	1	1	0.982261
NC_027311.1	15473847	A	C	1	1	0.991179
NC_027311.1	15473929	A	C	1	1	0.991179
NC_027311.1	15474067	G	T	1	1	0.991179
NC_027311.1	15474069	A	T	1	1	0.991179
NC_027311.1	15474070	A	T	1	1	0.991179
NC_027311.1	15479906	T	G	1	1	1
NC_027311.1	15479932	G	T	1	1	0.991179
NC_027311.1	15480312	G	T	1	1	0.991249
NC_027311.1	15480767	G	C	1	1	0.991179
NC_027311.1	15481114	G	A	1	1	1
NC_027311.1	15486911	G	T	1	1	0.982261
NC_027311.1	15490470	T	C	1	0.991249	0.982261
NC_027311.1	15490592	G	C	1	1	1
NC_027311.1	15490962	G	A	1	1	1
NC_027311.1	15491689	G	T	0.991249	1	0.991249
NC_027311.1	15492929	C	A	1	1	1
NC_027311.1	15493386	C	T	1	0.991249	0.991179
NC_027311.1	15493607	A	C	1	1	0.982261
NC_027311.1	15494614	G	T	1	1	1
NC_027311.1	15496197	A	G	1	0.991249	0.991179
NC_027311.1	15496218	T	C	1	0.991249	0.982261
NC_027311.1	15496637	C	A	1	1	0.982261
NC_027311.1	15508232	G	A	1	1	0.991179
NC_027311.1	15511165	G	A	1	1	1
NC_027311.1	15511276	A	T	1	1	0.991179
NC_027311.1	15511310	C	T	1	1	1
NC_027311.1	15512817	A	G	1	1	1
NC_027311.1	15513072	G	C	1	0.991249	1
NC_027311.1	17472338	T	G	1	1	0.982219
NC_027311.1	31860553	A	C	1	1	1
NC_027311.1	34946244	C	G	1	1	0.982261
NC_027311.1	40848385	G	C	1	1	0.991179
NC_027311.1	40849180	C	G	1	1	0.991179
NC_027311.1	40849701	T	G	1	1	0.982261
NC_027311.1	40850201	T	C	1	1	1
NC_027311.1	40850675	G	A	1	1	1
NC_027311.1	40851675	C	T	1	1	0.991179
NC_027311.1	40856761	T	A	0.991179	1	0.991179
NC_027311.1	40856940	T	C	0.991179	1	0.991179
NC_027311.1	40861668	T	C	1	1	0.991179
NC_027311.1	40869400	A	C	1	1	1
NC_027311.1	40870314	A	G	1	1	0.991179
NC_027311.1	40872739	C	G	1	1	0.991179
NC_027311.1	40873070	G	A	1	1	0.982261
NC_027311.1	40873629	C	A	1	1	1
NC_027311.1	40873630	T	C	1	1	1
NC_027311.1	40873652	T	C	1	1	1
NC_027311.1	40874869	C	T	1	1	0.991179
NC_027311.1	40875075	G	C	0.991249	1	0.982542
NC_027311.1	40875082	T	A	1	1	1
NC_027311.1	40875652	G	T	1	1	0.991179
NC_027311.1	40876936	A	C	1	1	0.991179
NC_027311.1	40877083	C	G	1	1	0.991179
NC_027311.1	40877267	G	T	1	1	0.991098
NC_027311.1	40877521	T	A	1	1	1
NC_027311.1	40878619	C	A	1	1	1
NC_027311.1	40879396	T	G	1	1	0.991179
NC_027311.1	40881147	C	G	0.991249	1	0.991249
NC_027311.1	40881367	T	G	1	1	1
NC_027311.1	40881893	A	G	1	1	0.982261
NC_027311.1	40881914	C	A	1	1	1
NC_027311.1	40881930	T	C	1	1	1
NC_027311.1	40882742	C	A	1	1	0.991179
NC_027311.1	40891442	C	T	1	1	0.991179
NC_027311.1	40893948	C	A	1	1	1
NC_027311.1	40899601	T	C	1	1	0.991179
NC_027311.1	49611320	A	C	0.991249	1	0.991249
NC_027311.1	84761335	C	T	1	1	0.982261
NC_027311.1	84762548	G	A	1	1	0.991179
NC_027311.1	84762988	A	G	1	1	0.982261
NC_027311.1	86028069	T	G	1	1	0.991179
NC_027311.1	86032840	T	A	1	1	0.982261
NC_027311.1	86033603	C	G	1	1	0.991249
NC_027311.1	86039683	A	T	1	1	0.991179
NC_027312.1	3842649	G	T	1	1	0.982261
NC_027312.1	3842765	G	T	1	1	0.982261
NC_027312.1	3843125	A	C	1	1	1
NC_027312.1	3843126	A	C	1	1	0.982261
NC_027312.1	79369327	A	T	0.991249	1	0.991249
NC_027313.1	5253313	T	C	1	1	0.991179
NC_027313.1	5253748	C	T	1	1	1
NC_027313.1	5255153	T	C	1	1	0.991179
NC_027313.1	5259726	A	T	1	1	1
NC_027313.1	5261751	C	A	1	1	0.991179
NC_027313.1	5268026	T	C	0.991249	1	0.982219
NC_027313.1	5269099	G	A	1	1	0.991179
NC_027313.1	5270173	A	T	1	1	0.991179
NC_027313.1	5276433	T	C	0.991249	1	0.991249
NC_027313.1	5276613	G	A	1	1	0.991179
NC_027313.1	5284243	C	T	1	0.991249	0.991179
NC_027313.1	5299205	G	T	1	1	1
NC_027313.1	5309904	A	G	1	1	0.991179
NC_027313.1	5311668	T	C	1	1	1
NC_027313.1	5318646	A	T	1	1	0.991179
NC_027313.1	5319801	A	G	1	1	0.991179
NC_027313.1	5325014	C	T	1	1	0.991179
NC_027313.1	5333405	T	A	1	1	1
NC_027313.1	5340692	C	G	1	1	1
NC_027313.1	5347778	C	A	0.991249	1	1
NC_027313.1	5355585	G	T	1	1	0.991179
NC_027313.1	5371008	T	C	1	1	0.991179
NC_027313.1	5371085	A	C	1	1	0.991179
NC_027313.1	5372933	C	A	1	1	0.991179
NC_027313.1	5374625	T	G	1	1	1
NC_027313.1	5374635	C	G	1	1	0.991179
NC_027313.1	5374636	A	T	1	1	0.991179
NC_027313.1	5374685	G	A	1	1	0.991179
NC_027313.1	5374692	T	A	1	1	0.982261
NC_027313.1	5378858	G	A	0.991249	1	1
NC_027313.1	5380537	G	A	0.991249	1	0.982261
NC_027313.1	5381451	T	C	1	1	1
NC_027313.1	5381582	G	C	1	1	1
NC_027313.1	5381708	A	T	1	1	0.991179
NC_027313.1	5382863	A	C	1	1	0.991179
NC_027313.1	5382870	C	T	1	1	0.991179
NC_027313.1	5383141	G	A	1	1	1
NC_027313.1	5383732	C	T	1	1	1
NC_027313.1	5387967	C	T	1	1	0.991179
NC_027313.1	5387993	G	A	1	1	0.982261
NC_027313.1	5389561	A	G	1	1	0.982261
NC_027313.1	5389650	A	C	0.991249	1	0.982219
NC_027313.1	5389657	A	T	1	1	0.991179
NC_027313.1	5389658	A	T	1	1	0.991179
NC_027313.1	5389768	A	G	1	1	0.982261
NC_027313.1	5403144	T	G	1	1	1
NC_027313.1	5408054	C	T	1	1	0.982261
NC_027313.1	5413080	C	T	1	1	0.982261
NC_027313.1	5413946	T	A	1	1	0.991179
NC_027313.1	5427598	G	C	1	1	0.982261
NC_027313.1	5437073	C	T	1	1	0.991179
NC_027313.1	5447383	G	A	1	1	1
NC_027313.1	5449933	T	G	1	1	0.991179
NC_027313.1	5449936	G	A	1	1	0.991179
NC_027313.1	5468750	A	G	1	1	1
NC_027313.1	5468949	G	A	1	1	1
NC_027313.1	5468951	T	C	1	1	1
NC_027313.1	5469046	A	C	0.982542	1	0.982542
NC_027313.1	5469169	T	G	1	1	1
NC_027313.1	5469689	C	G	1	1	1
NC_027313.1	5472391	A	C	1	1	0.991179
NC_027313.1	5473818	C	A	0.991249	1	0.991179
NC_027313.1	5570312	C	T	1	1	1
NC_027313.1	5572918	G	C	1	1	1
NC_027313.1	6451803	A	G	1	1	0.991249
NC_027313.1	7100012	G	A	1	1	1
NC_027313.1	7100076	T	G	1	1	0.991249
NC_027313.1	7117768	T	C	0.991249	1	0.982261
NC_027313.1	7119026	T	A	1	1	1
NC_027313.1	7119246	C	T	1	1	0.991179
NC_027313.1	7131656	A	T	1	1	1
NC_027313.1	7139090	G	T	1	1	1
NC_027313.1	7169045	T	G	1	1	0.991249
NC_027313.1	7170558	C	A	1	0.982542	0.991179
NC_027313.1	7173908	C	A	1	1	1
NC_027313.1	7177837	C	T	1	1	0.982219
NC_027313.1	7177866	C	A	1	1	0.982219
NC_027313.1	7178608	T	C	1	1	0.991179
NC_027313.1	7178914	T	C	1	1	1
NC_027313.1	7179132	G	C	1	1	1
NC_027313.1	7180045	T	C	1	1	1
NC_027313.1	7180422	G	A	1	1	0.991179
NC_027313.1	7180798	G	A	1	1	0.982261
NC_027313.1	7181074	G	A	1	1	0.991179
NC_027313.1	7181162	C	T	1	1	1
NC_027313.1	7181686	G	A	1	1	0.991179
NC_027313.1	7181826	G	A	1	1	0.982261
NC_027313.1	7181866	A	T	1	1	0.982261
NC_027313.1	7182519	G	A	1	1	1
NC_027313.1	7182581	T	C	1	1	1
NC_027313.1	7183020	A	G	1	1	0.991179
NC_027313.1	7184338	A	T	1	1	0.991179
NC_027313.1	7186217	C	G	1	1	0.982261
NC_027313.1	7190367	G	A	1	1	0.991179
NC_027313.1	7191744	A	G	1	1	1
NC_027313.1	7232169	G	A	0.982219	1	0.982219
NC_027313.1	7235537	A	C	1	1	1
NC_027313.1	7241135	G	A	1	1	0.991179
NC_027313.1	7242153	G	A	1	1	0.991179
NC_027313.1	7243545	A	T	1	1	0.991179
NC_027313.1	7243861	G	A	1	1	0.982261
NC_027313.1	7248734	G	T	1	1	0.991179
NC_027313.1	7249299	T	C	1	1	1
NC_027313.1	7249351	A	G	1	1	0.991179
NC_027313.1	7249525	C	T	1	1	1
NC_027313.1	7249583	A	C	1	1	1
NC_027313.1	7249709	T	C	1	1	1
NC_027313.1	7249741	A	T	1	1	0.991179
NC_027313.1	7249852	T	A	1	1	0.991179
NC_027313.1	7251595	C	A	1	1	0.991179
NC_027313.1	7251824	C	T	1	1	0.991179
NC_027313.1	7253590	A	T	1	1	0.991179
NC_027313.1	7255113	C	A	1	0.991249	1
NC_027313.1	7255481	T	C	1	1	1
NC_027313.1	7255645	C	A	1	1	0.991179
NC_027313.1	7255913	A	C	1	1	1
NC_027313.1	7255915	A	T	0.991249	1	1
NC_027313.1	7267815	T	G	1	1	0.982261
NC_027313.1	7278841	A	G	1	1	0.991179
NC_027313.1	7279391	G	T	1	1	0.991179
NC_027313.1	7280703	C	T	1	1	0.991179
NC_027313.1	7280970	A	G	1	1	0.991179
NC_027313.1	7281430	T	C	1	1	1
NC_027313.1	7281538	C	T	1	1	1
NC_027313.1	7281573	A	C	1	1	0.982261
NC_027313.1	7281651	A	G	1	1	1
NC_027313.1	7282913	A	C	1	1	0.982261
NC_027313.1	7283585	C	A	1	1	0.991179
NC_027313.1	7283947	T	C	1	1	1
NC_027313.1	7285544	G	A	1	1	0.991179
NC_027313.1	7285548	C	A	1	1	0.982261
NC_027313.1	7285552	C	T	1	1	0.991179
NC_027313.1	7285562	C	A	1	1	0.991179
NC_027313.1	7285974	A	G	0.991249	0.982542	1
NC_027313.1	7289367	C	T	1	1	1
NC_027313.1	7290567	C	G	1	1	0.991179
NC_027313.1	7290569	C	A	1	1	0.991179
NC_027313.1	7372165	C	G	1	1	0.982261
NC_027313.1	7372261	G	T	1	1	0.982261
NC_027313.1	7373914	G	A	0.991179	1	0.982261
NC_027313.1	7375100	G	T	1	1	0.991179
NC_027313.1	7379590	G	T	0.991179	1	0.982261
NC_027313.1	7380857	T	A	1	1	0.991179
NC_027313.1	7380906	A	C	1	1	1
NC_027313.1	7381065	G	A	1	1	0.982261
NC_027313.1	7381177	G	A	0.991249	1	0.982219
NC_027313.1	7383033	C	T	1	1	1
NC_027313.1	7392296	T	C	1	1	0.982063
NC_027313.1	7393296	A	T	0.991249	1	1
NC_027313.1	7394019	C	A	1	1	1
NC_027313.1	7394522	G	A	1	1	0.982261
NC_027313.1	7396715	T	C	0.991179	1	0.991179
NC_027313.1	7397005	A	C	1	1	0.982261
NC_027313.1	7397006	A	T	1	1	0.991179
NC_027313.1	7397318	T	G	1	1	0.991179
NC_027313.1	7397320	A	T	1	1	0.982261
NC_027313.1	7397397	C	G	1	1	0.991179
NC_027313.1	7404503	A	C	1	1	0.991179
NC_027313.1	7437243	T	A	0.991249	1	0.982219
NC_027313.1	7440853	A	G	1	1	1
NC_027313.1	7443338	C	T	1	1	0.991179
NC_027313.1	7443577	G	A	1	1	0.991249
NC_027313.1	7460794	C	T	1	1	0.991179
NC_027313.1	7466334	T	G	1	1	0.991179
NC_027313.1	7469050	C	T	1	1	1
NC_027313.1	7469143	A	G	1	1	0.982261
NC_027313.1	7475007	T	A	0.991179	1	0.991179
NC_027313.1	7477592	A	T	1	1	1
NC_027313.1	7491621	A	G	1	1	1
NC_027313.1	7495140	C	A	1	1	0.982261
NC_027313.1	7593732	C	T	0.982542	1	0.982542
NC_027313.1	7632458	G	T	1	1	0.982261
NC_027313.1	7633188	G	T	0.991249	1	0.982542
NC_027313.1	10409289	T	G	1	1	0.982261
NC_027313.1	10409300	C	G	0.991179	1	0.982261
NC_027313.1	10527003	G	A	0.982542	1	0.982542
NC_027313.1	10542329	C	G	1	1	1
NC_027313.1	10542991	T	A	1	1	1
NC_027313.1	10547264	T	A	1	1	0.991179
NC_027313.1	10552814	T	G	1	1	1
NC_027313.1	10552938	T	C	1	1	1
NC_027313.1	10553214	A	G	0.982542	1	0.982542
NC_027313.1	10553482	T	G	1	1	0.982261
NC_027313.1	10559834	C	T	1	1	0.991179
NC_027313.1	10561546	A	G	1	1	1
NC_027313.1	10564762	C	T	1	1	0.991179
NC_027313.1	10565561	A	G	1	1	0.991179
NC_027313.1	10572924	G	A	1	1	0.991179
NC_027313.1	10574485	C	G	1	1	0.991179
NC_027313.1	10578864	A	G	1	1	1
NC_027313.1	10579019	A	T	1	1	1
NC_027313.1	10579031	A	G	1	1	1
NC_027313.1	10579159	T	C	1	1	1
NC_027313.1	10579179	C	A	1	1	1
NC_027313.1	10579204	G	A	1	1	1
NC_027313.1	10579312	T	C	1	1	0.991179
NC_027313.1	10579733	G	A	1	1	0.991179
NC_027313.1	10590806	G	T	1	1	0.982261
NC_027313.1	10609783	T	G	1	1	1
NC_027313.1	20157153	A	T	1	1	0.991179
NC_027313.1	20157406	G	A	1	1	1
NC_027313.1	26830775	C	T	0.982542	1	0.982542
NC_027313.1	61824274	C	G	0.991249	1	0.991249
NC_027313.1	61824925	C	T	0.991249	1	0.991249
NC_027313.1	61836120	C	G	1	0.991249	1
NC_027313.1	61841994	G	C	1	1	1
NC_027313.1	61856680	A	G	1	1	0.991179
NC_027313.1	61858452	G	T	1	1	0.982261
NC_027313.1	61867487	C	G	1	1	0.982219
NC_027313.1	61873503	T	C	1	1	0.991179
NC_027313.1	61875701	T	A	1	1	1
NC_027313.1	61877156	T	C	1	1	1
NC_027313.1	61887559	C	G	1	1	0.991179
NC_027313.1	61888773	C	T	1	1	1
NC_027313.1	61888969	G	A	1	1	1
NC_027313.1	61888998	C	G	0.991179	1	0.991179
NC_027313.1	61900090	G	A	1	1	0.991179
NC_027313.1	61901653	C	G	1	1	1
NC_027313.1	61903411	C	G	1	1	0.982219
NC_027313.1	61903675	C	T	1	1	0.982261
NC_027313.1	61907313	A	T	1	1	0.991179
NC_027313.1	61907326	T	C	1	1	0.991179
NC_027313.1	61907374	G	C	1	1	0.991179
NC_027313.1	61910222	T	A	1	1	0.982261
NC_027313.1	61910269	T	G	1	1	0.991179
NC_027313.1	61920892	T	C	1	1	1
NC_027313.1	61921509	G	A	1	1	0.982261
NC_027313.1	61925479	C	G	1	1	0.991179
NC_027313.1	64211879	G	A	0.991179	1	0.982261
NC_027313.1	64243461	C	T	1	1	0.991179
NC_027313.1	64257639	A	G	1	1	0.982261
NC_027313.1	64260259	G	C	1	1	0.991179
NC_027313.1	64268055	G	C	1	1	0.982261
NC_027313.1	64276431	G	C	1	1	0.982261
NC_027313.1	64277852	T	C	1	1	0.991179
NC_027313.1	64287083	A	T	1	1	0.982261
NC_027313.1	64287245	T	C	1	1	1
NC_027313.1	64289125	C	T	1	1	0.991179
NC_027313.1	64290393	C	A	1	1	0.991179
NC_027313.1	64291134	C	T	1	1	0.991179
NC_027313.1	64292265	A	C	1	1	1
NC_027313.1	64308130	A	G	1	1	0.982542
NC_027313.1	64318378	A	C	1	1	0.991179
NC_027313.1	64318514	T	C	0.991179	1	0.991179
NC_027313.1	68382785	C	T	0.991179	1	0.991179
NC_027313.1	70847677	C	A	1	1	0.982219
NC_027313.1	74980839	T	C	1	1	0.982261
NC_027313.1	74981926	A	G	1	1	1
NC_027313.1	74982615	G	A	1	1	0.991179
NC_027313.1	74993162	T	G	1	1	1
NC_027313.1	74993281	G	A	1	1	1
NC_027313.1	74994362	G	T	1	1	0.982261
NC_027313.1	75004701	A	C	1	1	1
NC_027313.1	75018780	T	G	1	1	1
NC_027313.1	75063314	G	T	1	1	0.991179
NC_027313.1	75262271	A	T	1	1	0.991179
NC_027313.1	75262780	C	T	1	1	0.991179
NC_027313.1	75348992	A	T	1	1	1
NC_027313.1	84068482	A	C	0.991249	1	0.982219
NC_027313.1	86024644	G	A	1	1	0.982261
NC_027313.1	86025485	C	T	1	1	0.991179
NC_027313.1	86030905	C	T	1	1	0.991179
NC_027313.1	86035402	G	T	0.982542	1	0.991179
NC_027313.1	86039606	G	A	0.991249	1	0.982219
NC_027313.1	86040243	A	G	1	0.991249	1
NC_027313.1	86040404	T	A	0.991249	1	0.991249
NC_027313.1	86040485	C	T	1	1	1
NC_027313.1	86040524	A	G	1	1	0.991179
NC_027313.1	86040915	A	T	1	1	1
NC_027313.1	86041904	A	G	1	1	1
NC_027313.1	87501369	T	C	0.982261	1	0.982261
NC_027313.1	91924210	T	G	1	1	1
NC_027313.1	91928760	C	T	1	0.991249	0.982261
NC_027313.1	91930235	T	G	1	1	0.982261
NC_027313.1	91931180	C	T	1	1	0.991179
NC_027313.1	91956334	G	A	0.991249	1	0.991249
NC_027313.1	91957605	A	C	1	1	0.982261
NC_027313.1	91957714	C	T	1	1	0.982261
NC_027313.1	91957899	C	T	1	1	0.991179
NC_027313.1	91957928	T	A	1	1	0.991179
NC_027313.1	91988357	C	A	1	1	0.991179
NC_027313.1	91988702	G	A	1	1	1
NC_027313.1	91988707	G	A	1	1	0.991179
NC_027313.1	91995475	G	T	1	1	1
NC_027313.1	91999549	C	T	1	1	0.982261
NC_027313.1	92000742	T	G	1	1	0.991179
NC_027313.1	92017606	T	C	1	1	0.991249
NC_027313.1	92017963	C	G	1	0.991249	0.982261
NC_027313.1	92672965	T	C	1	1	0.991179
NC_027313.1	92673012	T	C	1	0.98239	0.991179
NC_027313.1	92673381	A	T	1	1	0.991179
NC_027313.1	92674982	C	T	1	1	1
NC_027313.1	92680558	G	T	1	1	0.991179
NC_027313.1	92878178	G	T	1	1	0.982261
NC_027313.1	92879131	C	G	1	1	1
NC_027313.1	92883210	T	C	1	1	1
NC_027313.1	92885496	C	A	0.991179	1	0.982261
NC_027313.1	92886685	T	G	1	1	1
NC_027313.1	92886845	C	A	1	1	0.982261
NC_027313.1	92887696	G	C	1	1	0.991179
NC_027313.1	93560712	A	G	1	1	0.982261
NC_027313.1	93560856	C	A	1	1	0.991179
NC_027313.1	93562756	T	C	1	1	1
NC_027313.1	93563091	G	A	1	1	0.991179
NC_027313.1	93563209	T	G	1	1	0.982261
NC_027313.1	93620023	C	A	1	1	0.982261
NC_027313.1	93621091	G	T	0.982542	1	0.982219
NC_027313.1	93621210	C	T	1	1	1
NC_027313.1	93622622	G	A	1	1	0.991179
NC_027313.1	93625602	T	C	1	1	1
NC_027313.1	93626951	C	T	1	0.991249	0.991179
NC_027313.1	93627050	C	T	1	1	1
NC_027313.1	93627203	C	T	1	1	0.991179
NC_027313.1	93627345	G	C	1	1	0.982261
NC_027313.1	93628877	G	T	0.991249	1	0.982219
NC_027313.1	93643893	A	G	1	1	1
NC_027314.1	34372124	A	C	1	1	1
NC_027314.1	34553968	A	C	1	1	0.991179
NC_027314.1	35218963	G	A	1	1	0.991179
NC_027314.1	35999468	C	G	1	1	1
NC_027314.1	36180441	T	G	0.991249	1	0.982219
NC_027314.1	44932671	T	C	1	0.991249	0.982261
NC_027314.1	45045415	G	T	0.991179	1	0.982261
NC_027314.1	45928174	T	A	0.991249	1	0.982219
NC_027314.1	45928175	C	A	1	1	0.991179
NC_027314.1	101680614	T	C	1	1	0.991179
NC_027315.1	77944799	T	G	1	1	0.982261
NC_027315.1	77944800	C	A	1	1	0.982261
NC_027315.1	79009935	A	G	1	1	0.991179
NC_027315.1	79009936	C	A	1	1	1
NC_027315.1	79013144	G	C	1	1	1
NC_027315.1	80856125	T	C	1	1	1
NC_027315.1	87215416	C	T	1	1	0.991179
NC_027315.1	87216007	C	T	1	1	0.991179
NC_027315.1	87217630	C	A	1	1	0.982542
NC_027315.1	87270478	T	G	1	1	0.991179
NC_027315.1	87270769	T	C	1	0.982542	0.991179
NC_027316.1	13048694	C	T	0.991249	1	0.991249
NC_027317.1	3008344	T	G	1	0.982542	0.991179
NC_027317.1	3009623	G	A	1	1	0.991179
NC_027317.1	3009669	T	C	1	1	1
NC_027317.1	3013076	T	C	1	1	0.991179
NC_027317.1	3016373	G	A	1	1	1
NC_027317.1	3016489	A	C	1	1	0.982261
NC_027317.1	3026354	C	T	1	1	1
NC_027317.1	3034370	A	T	1	1	0.991179
NC_027317.1	3072525	T	C	1	1	0.991179
NC_027317.1	3100056	G	A	1	1	0.991179
NC_027317.1	3100151	T	G	1	1	0.991179
NC_027317.1	3100152	T	A	1	1	0.991179
NC_027317.1	3100153	T	A	1	1	0.991179
NC_027317.1	3104749	A	C	1	1	0.991179
NC_027317.1	3748031	A	C	0.991179	1	0.982261
NC_027317.1	5789667	A	G	1	1	0.982219
NC_027317.1	5796750	T	G	1	1	0.991249
NC_027317.1	5800605	C	A	1	1	0.991179
NC_027317.1	5820435	T	G	0.991249	1	0.982219
NC_027317.1	5947300	G	T	1	1	0.991179
NC_027317.1	5947303	T	G	1	1	0.991179
NC_027317.1	5947307	A	T	1	1	0.991179
NC_027317.1	5947317	A	T	1	1	0.991179
NC_027317.1	5964233	T	C	0.982542	1	0.982542
NC_027317.1	5998537	T	C	1	1	1
NC_027317.1	9313678	G	A	1	1	0.991179
NC_027317.1	9313740	G	A	0.991249	1	0.982219
NC_027317.1	9338359	T	G	1	1	0.982261
NC_027317.1	9338506	G	A	1	1	0.991179
NC_027317.1	9338814	T	G	1	1	1
NC_027317.1	9410696	C	G	0.991249	1	0.982542
NC_027317.1	9412952	G	C	1	1	0.982261
NC_027317.1	9413837	G	A	0.991249	1	0.991249
NC_027317.1	9417409	G	C	1	1	0.991179
NC_027317.1	9419085	G	A	1	1	1
NC_027317.1	9421013	G	A	1	1	0.982261
NC_027317.1	9434431	T	G	1	0.982542	1
NC_027317.1	9434541	T	G	1	1	0.991179
NC_027317.1	9435788	T	C	1	0.991249	0.991249
NC_027317.1	9436068	T	A	1	1	0.991179
NC_027317.1	9442792	G	T	1	1	1
NC_027317.1	9446810	T	C	1	1	0.991179
NC_027317.1	9451364	G	T	1	1	0.982261
NC_027317.1	9455006	C	A	1	1	1
NC_027317.1	9459002	C	T	1	1	1
NC_027317.1	9463604	G	A	1	1	0.991179
NC_027317.1	9469685	C	A	1	1	0.991179
NC_027317.1	9486206	G	T	1	1	0.991179
NC_027317.1	9490226	A	C	1	1	1
NC_027317.1	9492616	A	C	1	1	1
NC_027317.1	9495027	T	G	0.991249	1	0.991249
NC_027317.1	9495029	T	A	1	1	1
NC_027317.1	9495030	T	A	1	1	1
NC_027317.1	9495031	T	A	0.991249	1	0.991249
NC_027317.1	9495033	C	A	0.991249	1	0.982219
NC_027317.1	9496365	G	T	1	1	1
NC_027317.1	9498581	A	C	1	1	0.991179
NC_027317.1	9498658	T	A	1	1	0.991179
NC_027317.1	9498743	C	G	1	1	1
NC_027317.1	9500708	G	A	1	1	0.991179
NC_027317.1	9502571	C	T	0.991249	1	0.991249
NC_027317.1	9502795	G	A	1	1	1
NC_027317.1	9502854	G	T	0.991249	1	0.982219
NC_027317.1	9503246	C	G	1	1	0.982261
NC_027317.1	9503341	T	A	1	1	0.991179
NC_027317.1	9503633	G	A	1	1	0.991179
NC_027317.1	9504338	C	G	0.991179	1	0.991179
NC_027317.1	9504551	T	C	1	1	0.991179
NC_027317.1	9504915	A	C	1	1	0.982261
NC_027317.1	9505950	G	A	1	1	0.991179
NC_027317.1	9508110	A	G	1	1	0.991179
NC_027317.1	9512730	C	T	1	1	1
NC_027317.1	9526525	A	C	1	1	0.982261
NC_027317.1	9530850	T	A	0.982542	1	1
NC_027317.1	9532496	C	T	1	1	0.991179
NC_027317.1	9532497	T	G	1	1	0.991179
NC_027317.1	9534740	T	A	1	1	0.982261
NC_027317.1	9535359	C	T	1	1	0.982261
NC_027317.1	9555022	C	G	1	0.991249	0.982261
NC_027317.1	9569281	A	C	1	1	1
NC_027317.1	9588860	G	A	1	1	1
NC_027317.1	9589161	T	A	1	1	1
NC_027317.1	9589659	G	T	1	1	0.991179
NC_027317.1	9589958	A	T	1	1	0.982261
NC_027317.1	9631306	A	G	1	1	1
NC_027317.1	9649793	T	C	1	0.982542	1
NC_027317.1	9652886	A	G	1	1	1
NC_027317.1	9662273	T	C	1	1	1
NC_027317.1	9668442	T	A	1	1	0.991179
NC_027317.1	9674076	C	A	1	1	0.991179
NC_027317.1	9674107	T	G	1	1	0.991179
NC_027317.1	9674192	G	T	1	1	1
NC_027317.1	9674397	C	A	1	1	0.991179
NC_027317.1	11294363	C	G	0.991179	1	0.991179
NC_027317.1	31045068	G	T	1	1	1
NC_027317.1	31047194	G	A	1	1	1
NC_027317.1	31050167	G	A	1	1	0.982261
NC_027317.1	31055849	G	A	1	1	0.991179
NC_027317.1	31058772	C	T	1	1	0.982219
NC_027317.1	31059290	G	A	1	1	0.991179
NC_027317.1	31065981	A	C	1	0.991249	0.991179
NC_027317.1	31066338	A	T	1	1	0.991179
NC_027317.1	31070206	G	A	1	1	0.991179
NC_027317.1	31070738	A	T	1	1	0.991179
NC_027317.1	31088563	C	T	1	1	1
NC_027318.1	78342648	C	A	1	1	0.982261
NC_027318.1	78343285	T	C	1	0.982542	0.982261
NC_027318.1	78357711	A	G	1	1	1
NC_027318.1	78358868	G	A	0.982542	1	0.991249
NC_027318.1	78465053	C	T	1	1	0.982261
NC_027318.1	78478998	T	C	1	1	0.991179
NC_027318.1	78880052	A	G	1	1	0.982261
NC_027318.1	78899031	T	A	1	1	0.991179
NC_027318.1	78906791	T	G	1	1	0.991179
NC_027319.1	44237028	C	G	1	1	0.982261
NC_027320.1	10916713	G	A	1	1	0.982261
NC_027320.1	10922390	T	G	0.991249	1	0.982261
NC_027320.1	13106115	C	A	1	1	0.991179
NC_027320.1	13732100	T	C	0.982542	1	0.982219
NC_027320.1	13733594	A	T	0.982542	1	0.982219
NC_027320.1	13743438	A	G	1	1	0.982261
NC_027320.1	13743440	A	C	1	1	0.982261
NC_027320.1	13743675	T	G	1	1	1
NC_027320.1	13749143	G	T	1	1	0.982261
NC_027320.1	16750596	A	G	1	1	1
NC_027320.1	16751909	T	C	1	1	1
NC_027320.1	16751911	T	A	1	1	1
NC_027320.1	16752177	G	A	0.982542	1	0.982219
NC_027320.1	16754082	C	G	1	1	0.991179
NC_027320.1	16754089	T	A	1	1	0.991179
NC_027320.1	16755008	C	T	1	1	0.991179
NC_027320.1	16756290	T	C	1	1	0.991179
NC_027320.1	16756773	T	A	1	1	1
NC_027320.1	16757844	T	G	1	1	1
NC_027320.1	16765350	T	G	1	1	0.991179
NC_027320.1	16769587	G	A	0.991249	1	0.991249
NC_027320.1	16772979	G	C	1	1	1
NC_027320.1	16782447	G	A	1	1	1
NC_027320.1	16782957	A	T	0.991179	1	0.991179
NC_027320.1	16782972	A	G	0.991179	1	0.991179
NC_027320.1	16923600	T	A	1	1	0.991179
NC_027320.1	16929692	C	A	1	1	0.991179
NC_027320.1	16964393	T	A	1	1	1
NC_027320.1	16971719	T	G	1	1	0.991179
NC_027320.1	16974793	A	G	1	1	1
NC_027320.1	16974922	T	C	1	1	0.991179
NC_027320.1	16975148	A	C	1	1	1
NC_027320.1	16975536	A	G	1	1	1
NC_027320.1	16975779	A	G	1	1	0.991179
NC_027320.1	16975809	A	C	0.991249	1	0.991249
NC_027320.1	16975910	T	G	1	1	1
NC_027320.1	16975968	C	A	1	1	1
NC_027320.1	16977255	G	T	1	1	0.991179
NC_027320.1	16984340	A	C	1	1	0.991179
NC_027320.1	16985816	A	G	1	1	1
NC_027320.1	16985846	T	C	1	1	1
NC_027320.1	16995852	T	C	1	1	1
NC_027320.1	16996000	T	C	1	1	0.991179
NC_027320.1	17003364	T	C	1	1	1
NC_027320.1	17003947	G	A	1	0.98239	0.982261
NC_027320.1	17014391	T	G	0.991179	1	0.982261
NC_027320.1	17015247	A	G	1	1	1
NC_027320.1	17015262	A	G	1	1	0.991179
NC_027320.1	17015280	G	A	1	1	0.991179
NC_027320.1	17019153	T	C	1	1	0.991179
NC_027320.1	17021987	C	T	1	1	1
NC_027320.1	17022105	G	T	1	1	0.991179
NC_027320.1	17778378	G	A	0.991249	1	0.991249
NC_027320.1	17780427	A	T	1	1	1
NC_027320.1	17780772	T	G	1	1	0.991179
NC_027320.1	17790933	G	C	1	1	0.982261
NC_027320.1	17808921	T	C	1	1	0.991179
NC_027320.1	17812878	C	G	1	1	0.991179
NC_027320.1	17814030	G	A	1	1	0.982261
NC_027320.1	17814120	A	T	1	1	1
NC_027320.1	17814439	T	A	1	1	1
NC_027320.1	17814760	T	A	1	1	0.991179
NC_027320.1	17833183	C	T	1	1	0.991179
NC_027320.1	19631018	C	T	1	1	0.982261
NC_027320.1	19638344	T	G	1	1	0.991179
NC_027320.1	19638604	C	T	1	1	0.982261
NC_027320.1	19638711	G	A	1	1	1
NC_027320.1	19640851	C	G	0.982542	1	0.982542
NC_027320.1	19659895	G	T	0.991179	1	0.991179
NC_027320.1	19662662	G	C	1	1	0.982219
NC_027320.1	19665259	A	G	1	1	0.991179
NC_027320.1	19667341	A	C	1	1	0.991179
NC_027320.1	19667365	A	G	1	1	0.991179
NC_027320.1	19668090	T	A	1	1	0.982219
NC_027320.1	19669965	A	G	1	1	1
NC_027320.1	19671004	G	C	1	1	0.982261
NC_027320.1	19671043	T	C	1	1	1
NC_027320.1	19672324	T	C	1	1	0.991179
NC_027320.1	19672386	C	A	1	1	1
NC_027320.1	19674096	G	A	1	1	1
NC_027320.1	19680761	T	A	1	1	0.991249
NC_027320.1	19684958	G	C	1	1	0.991179
NC_027320.1	19686479	G	C	1	1	0.991179
NC_027320.1	19686827	C	T	0.982542	1	0.982219
NC_027320.1	19695059	T	A	1	0.982542	0.991179
NC_027320.1	19707732	G	A	1	0.991249	0.991179
NC_027320.1	19718622	A	T	1	1	0.982261
NC_027320.1	19765564	T	C	1	1	0.982261
NC_027320.1	19789093	T	G	1	0.991249	1
NC_027320.1	21881237	A	C	0.991249	1	0.991249
NC_027320.1	21881262	A	G	0.991249	1	0.991249
NC_027320.1	21900574	C	T	0.991249	1	0.991249
NC_027320.1	21901781	C	A	1	1	1
NC_027320.1	21904326	G	A	1	1	0.991179
NC_027320.1	21906664	A	C	1	1	1
NC_027320.1	21972858	G	C	1	1	0.991179
NC_027320.1	21973379	A	C	1	1	0.982219
NC_027320.1	21973509	A	C	1	1	0.982261
NC_027320.1	21973991	T	C	1	1	1
NC_027320.1	21977782	C	T	1	1	1
NC_027320.1	21978339	A	G	1	1	0.991179
NC_027320.1	21983364	G	A	1	1	1
NC_027320.1	21983535	C	T	1	1	1
NC_027320.1	21985676	C	A	1	1	1
NC_027320.1	21987815	A	G	1	1	0.991179
NC_027320.1	21990885	T	G	1	1	1
NC_027320.1	21991928	C	T	0.991249	1	0.982219
NC_027320.1	21992131	G	A	1	1	0.991179
NC_027320.1	21995517	A	C	0.991249	1	0.982219
NC_027320.1	21995971	T	G	0.991249	1	0.991249
NC_027320.1	21996165	T	A	1	1	1
NC_027320.1	21996182	C	G	1	1	1
NC_027320.1	21996719	G	C	1	1	1
NC_027320.1	21997955	C	T	1	1	0.991179
NC_027320.1	21998162	T	C	1	1	0.982219
NC_027320.1	22002930	C	G	1	1	0.991179
NC_027320.1	31924024	C	T	1	1	0.982261
NC_027320.1	31946443	A	G	0.982542	1	0.991249
NC_027320.1	31949972	A	C	1	1	0.991179
NC_027320.1	31950449	C	G	1	1	1
NC_027320.1	31950503	T	A	0.991249	1	0.982219
NC_027320.1	31954275	C	T	0.991249	1	0.991249
NC_027320.1	31958974	A	G	1	1	1
NC_027320.1	31959405	A	T	1	1	1
NC_027320.1	31962240	G	A	1	1	1
NC_027320.1	31965751	G	C	1	1	1
NC_027320.1	31976161	A	C	1	1	1
NC_027320.1	31993359	A	G	0.982542	1	0.982542
NC_027320.1	32026348	A	C	0.982542	1	0.982542
NC_027320.1	32045629	A	T	1	1	0.982261
NC_027320.1	32046408	C	T	1	1	0.982261
NC_027320.1	32052867	A	T	1	1	0.991249
NC_027320.1	32057101	G	C	0.991249	1	0.982542
NC_027320.1	32057422	T	G	1	1	0.991179
NC_027320.1	36184159	C	T	0.982542	1	0.982542
NC_027320.1	36232374	C	G	1	1	0.991179
NC_027320.1	36242220	A	G	1	1	0.982261
NC_027320.1	36242345	T	C	1	1	0.982261
NC_027320.1	36243174	A	G	1	1	1
NC_027320.1	36243581	T	C	1	1	0.991179
NC_027320.1	36243637	G	A	1	1	0.982261
NC_027320.1	36243965	C	T	1	1	0.982261
NC_027320.1	36244014	A	C	1	1	0.982261
NC_027320.1	36244167	C	T	1	1	0.991179
NC_027320.1	36244372	C	T	1	1	0.982261
NC_027320.1	36244683	T	C	1	1	0.991179
NC_027320.1	36244816	T	C	1	1	0.991179
NC_027320.1	36245728	A	G	1	1	0.982261
NC_027320.1	36245825	G	A	1	1	0.982261
NC_027320.1	36246350	A	G	1	1	0.982261
NC_027320.1	36246732	G	C	0.991249	1	0.991179
NC_027320.1	36247116	A	G	1	1	0.991179
NC_027320.1	36247183	A	G	1	1	1
NC_027320.1	36247298	A	C	1	1	0.991179
NC_027320.1	36247412	T	C	1	1	1
NC_027320.1	36248218	T	A	1	1	0.991179
NC_027320.1	36248850	C	A	0.982542	1	0.982542
NC_027320.1	36248917	C	A	1	1	1
NC_027320.1	36250017	A	G	1	0.991249	0.982261
NC_027320.1	36250072	G	A	1	1	0.991179
NC_027320.1	36250086	A	C	1	1	0.991179
NC_027320.1	36250210	G	A	1	0.991249	0.991179
NC_027320.1	36250428	T	C	1	1	0.991179
NC_027320.1	36250516	G	A	1	1	1
NC_027320.1	36250519	G	T	1	1	0.991179
NC_027320.1	36251007	T	G	1	1	0.991179
NC_027320.1	36254884	G	T	1	0.982542	0.991249
NC_027320.1	36254898	T	G	1	1	1
NC_027320.1	36256218	G	T	1	0.991249	0.982261
NC_027320.1	36257495	T	C	1	1	1
NC_027320.1	36258354	A	G	1	1	0.991179
NC_027320.1	36260965	T	G	1	1	0.982261
NC_027320.1	36260980	T	G	1	1	0.982261
NC_027320.1	36261306	C	T	1	1	0.982261
NC_027320.1	36261793	G	A	0.991249	1	0.991179
NC_027320.1	36262559	C	T	1	1	0.982261
NC_027320.1	36277434	C	A	1	1	1
NC_027320.1	36280223	C	A	1	1	1
NC_027320.1	36285040	G	A	1	1	1
NC_027320.1	36286300	C	G	0.991179	1	0.991179
NC_027320.1	36297189	G	A	1	1	0.991179
NC_027320.1	36304571	A	C	1	1	0.982261
NC_027320.1	36309326	T	C	1	1	1
NC_027320.1	36348570	T	A	1	1	1
NC_027320.1	36356328	A	G	1	1	0.991249
NC_027320.1	36356674	T	G	1	1	0.991179
NC_027320.1	36357943	A	C	1	1	1
NC_027320.1	36359801	G	A	1	1	1
NC_027320.1	36365705	A	T	1	1	0.991179
NC_027320.1	36366352	A	T	1	1	0.991179
NC_027320.1	36370061	T	C	1	1	1
NC_027320.1	36371983	A	G	1	0.991249	1
NC_027320.1	36375014	G	A	1	1	0.991179
NC_027320.1	36375549	C	T	1	1	1
NC_027320.1	36385955	A	G	1	1	0.982261
NC_027320.1	36398590	T	A	1	1	1
NC_027320.1	36399226	T	C	1	0.991249	1
NC_027320.1	36403358	T	C	1	0.991249	0.991179
NC_027320.1	36405981	G	A	1	1	0.982261
NC_027320.1	36406578	T	A	1	1	1
NC_027320.1	36406763	T	C	1	1	1
NC_027320.1	36412273	G	A	1	1	0.991179
NC_027320.1	36412274	T	C	1	1	0.991179
NC_027320.1	36412331	T	C	1	1	0.991179
NC_027320.1	36414731	G	A	0.991249	1	0.982219
NC_027320.1	36425228	G	A	1	1	0.991179
NC_027320.1	36426496	T	C	1	1	0.991179
NC_027320.1	36426942	C	T	1	1	1
NC_027320.1	36428666	C	T	1	1	0.991179
NC_027320.1	36428916	A	T	1	1	0.982261
NC_027320.1	36429083	C	T	1	1	0.982261
NC_027320.1	36431534	C	T	1	1	0.991179
NC_027320.1	36432810	T	A	1	1	0.991179
NC_027320.1	36433386	A	G	1	1	1
NC_027320.1	36433425	C	T	1	1	0.982261
NC_027320.1	36434450	T	G	1	1	0.991179
NC_027320.1	36435823	G	A	1	1	1
NC_027320.1	36437519	T	C	1	1	0.991179
NC_027320.1	36438364	T	C	1	1	0.991179
NC_027320.1	36438637	C	G	1	1	0.991179
NC_027320.1	36439716	T	C	0.991249	1	1
NC_027320.1	36440924	G	C	1	1	1
NC_027320.1	36441513	T	C	1	1	0.991179
NC_027320.1	36441959	C	G	1	1	0.991179
NC_027320.1	36442029	T	C	1	1	0.991179
NC_027320.1	36442634	A	C	1	1	0.991179
NC_027320.1	36442719	T	C	1	1	0.991179
NC_027320.1	36442743	G	A	1	1	0.991179
NC_027320.1	36442950	T	C	1	1	0.991179
NC_027320.1	36443097	C	G	1	1	1
NC_027320.1	36443277	A	T	1	1	0.991179
NC_027320.1	36443341	A	C	1	1	1
NC_027320.1	36443381	A	C	1	1	0.982219
NC_027320.1	36443447	C	A	1	1	1
NC_027320.1	36443495	A	G	1	1	1
NC_027320.1	36443567	T	A	1	1	0.991179
NC_027320.1	36443957	A	C	1	1	1
NC_027320.1	36444068	C	G	1	1	0.991179
NC_027320.1	36444946	T	C	1	1	0.982219
NC_027320.1	36445467	G	A	1	1	0.982261
NC_027320.1	36445551	C	A	1	1	0.982219
NC_027320.1	36446057	T	C	1	1	0.991179
NC_027320.1	36447061	C	T	1	0.991249	1
NC_027320.1	36447329	G	A	1	1	0.991249
NC_027320.1	36447961	A	C	1	1	0.991179
NC_027320.1	36447988	A	G	1	1	1
NC_027320.1	36448000	G	A	1	1	0.991179
NC_027320.1	36448043	T	C	1	1	0.991179
NC_027320.1	36448245	C	T	1	1	0.991249
NC_027320.1	36448484	T	A	1	1	0.991179
NC_027320.1	36448559	G	A	1	1	0.991179
NC_027320.1	36451170	T	G	1	1	1
NC_027320.1	36452350	T	G	1	1	0.982261
NC_027320.1	36452442	A	G	1	1	1
NC_027320.1	36456898	C	T	1	1	0.991179
NC_027320.1	36458596	G	T	1	1	0.991179
NC_027320.1	36459796	T	C	1	1	0.982261
NC_027320.1	36460086	C	T	1	1	0.982261
NC_027320.1	36460568	C	G	0.991249	1	0.991249
NC_027320.1	36463681	G	C	1	1	0.991179
NC_027320.1	36464229	A	G	0.991179	1	0.982261
NC_027320.1	36475200	C	T	1	1	1
NC_027320.1	36475669	G	A	1	1	0.991179
NC_027320.1	36476393	T	A	0.991249	1	0.982219
NC_027320.1	36476548	C	A	0.982542	1	0.982219
NC_027320.1	36491892	A	C	0.982542	1	0.982219
NC_027320.1	36494813	G	T	1	1	1
NC_027320.1	36497980	A	T	1	1	0.982261
NC_027320.1	36498486	G	C	1	1	0.991179
NC_027320.1	36498962	C	T	1	1	0.991179
NC_027320.1	36499034	T	A	0.991179	1	0.991179
NC_027320.1	36500199	C	A	1	1	0.991179
NC_027320.1	36501453	G	A	1	1	0.982261
NC_027320.1	36502825	T	G	1	1	1
NC_027320.1	36502846	C	T	1	1	1
NC_027320.1	36502909	T	C	1	1	0.991179
NC_027320.1	36503075	T	G	1	1	1
NC_027320.1	36503410	C	A	0.991249	1	0.982219
NC_027320.1	36505115	C	A	1	1	0.982387
NC_027320.1	36505552	A	G	0.991249	1	0.991249
NC_027320.1	36511798	A	C	1	1	0.991179
NC_027320.1	36513476	A	G	1	1	0.991179
NC_027320.1	36516458	G	T	1	1	0.991179
NC_027320.1	36544197	T	C	1	1	1
NC_027320.1	36544888	G	C	1	1	0.982261
NC_027320.1	36552555	G	A	0.991249	1	0.991179
NC_027320.1	36552599	C	T	1	1	0.982261
NC_027320.1	36559743	C	T	1	1	1
NC_027320.1	36562383	G	T	1	1	1
NC_027320.1	36583033	C	T	1	1	0.991179
NC_027320.1	36607942	G	T	1	1	0.982261
NC_027320.1	36621545	T	C	1	1	0.991179
NC_027320.1	36622533	G	A	1	1	1
NC_027320.1	36623563	T	G	1	1	1
NC_027320.1	36639779	C	T	1	1	1
NC_027320.1	36639893	C	T	1	1	0.991179
NC_027320.1	36640325	C	G	1	1	1
NC_027320.1	36640997	A	G	1	1	0.982261
NC_027320.1	36641455	G	C	1	1	0.991179
NC_027320.1	36642725	A	G	1	1	1
NC_027320.1	36642802	C	T	0.991249	0.991249	1
NC_027320.1	36643012	C	A	1	1	0.991179
NC_027320.1	36702352	A	C	1	1	0.991179
NC_027320.1	36708636	G	T	1	1	0.991179
NC_027320.1	36708752	G	A	1	1	1
NC_027320.1	36709654	T	A	1	1	0.991179
NC_027320.1	36710700	A	T	1	1	0.991179
NC_027320.1	36710847	C	T	1	1	0.991179
NC_027320.1	36711471	T	G	1	1	0.991179
NC_027320.1	36712059	T	A	1	1	1
NC_027320.1	36712950	T	C	1	1	0.991179
NC_027320.1	36713308	G	C	1	1	0.991179
NC_027320.1	36713640	C	T	1	1	0.991179
NC_027320.1	36713940	A	T	1	1	0.991179
[truncated: 1,575 more rows]
